# Supplementary material for: Poly[[bis(μ2-4-amino­benzene­sul­fon­ato-κ2 N:O)diaqua­manganese(II)] dihydrate]
Source: Acta Crystallogr Sect E Struct Rep Online. 2008 Aug 13;64(Pt 9):m1162–3. doi: 10.1107/S1600536808025579 (PMC2960641; doi:10.1107/S1600536808025579)
Supplement: Supplementary file 1 [file e-64-m1162-sup1.cif]

##############################################################################
###                                                                        ###
###        Electronic paper (Acta Crystallographica Section E)             ###
###                                                                        ###
##############################################################################
#                                                                            #
# This CIF contains the data in a paper accepted for publication in Acta     #
# Crystallographica Section E. It conforms to the requirements of Notes      #
# for Authors for Section E, and has been peer reviewed under the auspices   #
# of the IUCr Commission on Journals.                                        #
#                                                                            #
# Full details of the Crystallographic Information File format               #
# are given in the paper "The Crystallographic Information File (CIF):       #
# a New Standard Archive File for Crystallography" by S. R. Hall, F. H.      #
# Allen and I. D. Brown [Acta Cryst. (1991), A47, 655-685].                  #
#                                                                            #
# The current version of the core CIF dictionary is obtainable from          #
# ftp://ftp.iucr.org/pub/cif_core.dic. The current version number is 2.4.    #
#                                                                            #
# Software is freely available for graphical display of the structure(s) in  #
# this CIF.  For information consult the CIF home page http://www.iucr.org/  #
# cif/home.html                                                              #
#                                                                            #
# This file may be used for bona fide research purposes within the           #
# scientific community so long as proper attribution is given to the journal # 
# article from which it was obtained.                                        #
#                                                                            #
##############################################################################
                                             
data_I
_audit_creation_method     SHELXL-97
_chemical_name_systematic
;
Poly[[bis(\m~2~-4-aminobenzenesulfonato-\k^2^N:O)diaquamanganese(II)]
dihydrate]
;
_chemical_name_common     ?
_chemical_formula_moiety     'C12 H16 Mn N2 O8 S2, 2(H2 O)'
_chemical_formula_sum     'C12 H20 Mn N2 O10 S2'
_chemical_formula_iupac     '[Mn (C6 H6 N O3 S)2 (H2 O)2], 2H2 O'
_chemical_formula_weight     471.36
_chemical_melting_point     ?
_symmetry_cell_setting     Monoclinic
_symmetry_space_group_name_H-M     'P 21/n'
_symmetry_space_group_name_Hall     '-P 2yn'
loop_
    _symmetry_equiv_pos_as_xyz
    'x, y, z'
    '-x+1/2, y+1/2, -z+1/2'
    '-x, -y, -z'
    'x-1/2, -y-1/2, z-1/2'
_cell_length_a     7.4485(8)
_cell_length_b     17.4102(19)
_cell_length_c     7.6509(9)
_cell_angle_alpha     90.00
_cell_angle_beta     116.6880(10)
_cell_angle_gamma     90.00
_cell_volume     886.47(17)
_cell_formula_units_Z     2
_cell_measurement_reflns_used     2041
_cell_measurement_theta_min     2.5
_cell_measurement_theta_max     26.19
_cell_measurement_temperature     295(2)
_exptl_crystal_description     block
_exptl_crystal_colour     yellow
_exptl_crystal_size_max     0.49
_exptl_crystal_size_mid     0.45
_exptl_crystal_size_min     0.45
_exptl_crystal_density_diffrn     1.766
_exptl_crystal_density_meas     ?
_exptl_crystal_density_method     'not measured'
_exptl_crystal_F_000     486
_exptl_absorpt_coefficient_mu     1.038
_exptl_absorpt_correction_type     multi-scan
_exptl_absorpt_process_details     '(SADABS; Bruker, 2002)'
_exptl_absorpt_correction_T_min     0.5471
_exptl_absorpt_correction_T_max     0.6246
_exptl_special_details
;
;
_diffrn_ambient_temperature     295(2)
_diffrn_radiation_type     MoK\a
_diffrn_radiation_wavelength     0.71073
_diffrn_radiation_source     'fine-focus sealed tube'
_diffrn_radiation_monochromator     graphite
_diffrn_measurement_device_type     'Bruker SMART CCD'
_diffrn_measurement_method     '\f and \w'
_diffrn_detector_area_resol_mean     0
_diffrn_reflns_number     6604
_diffrn_reflns_av_R_equivalents     0.0153
_diffrn_reflns_av_sigmaI/netI     0.0126
_diffrn_reflns_theta_min     2.34
_diffrn_reflns_theta_max     25.50
_diffrn_reflns_theta_full     25.50
_diffrn_measured_fraction_theta_max     0.998
_diffrn_measured_fraction_theta_full     0.998
_diffrn_reflns_limit_h_min     -9
_diffrn_reflns_limit_h_max     9
_diffrn_reflns_limit_k_min     -19
_diffrn_reflns_limit_k_max     20
_diffrn_reflns_limit_l_min     -9
_diffrn_reflns_limit_l_max     9
_diffrn_standards_number     0
_diffrn_standards_interval_count     0
_diffrn_standards_interval_time     0
_diffrn_standards_decay_%     0
_refine_special_details
;
Refinement of <i>F</i>^2^ against ALL reflections. The weighted <i>R</i>-factor
<i>wR</i> and goodness of fit <i>S</i> are based on <i>F</i>^2^, conventional
<i>R</i>-factors <i>R</i> are based on <i>F</i>, with <i>F</i> set to zero for
negative <i>F</i>^2^. The threshold expression of <i>F</i>^2^ >
\s(<i>F</i>^2^) is used only for calculating <i>R</i>-factors(gt) <i>etc</i>.
and is not relevant to the choice of reflections for refinement.
<i>R</i>-factors based on <i>F</i>^2^ are statistically about twice as large
as those based on <i>F</i>, and <i>R</i>- factors based on ALL data will be
even larger.
;
_reflns_number_total     1637
_reflns_number_gt     1585
_reflns_threshold_expression     I>2\s(I)
_refine_ls_structure_factor_coef     Fsqd
_refine_ls_matrix_type     full
_refine_ls_R_factor_all     0.0491
_refine_ls_R_factor_gt     0.0483
_refine_ls_wR_factor_gt     0.1487
_refine_ls_wR_factor_ref     0.1494
_refine_ls_goodness_of_fit_ref     1.111
_refine_ls_restrained_S_all     1.111
_refine_ls_number_reflns     1637
_refine_ls_number_parameters     124
_refine_ls_number_restraints     0
_refine_ls_hydrogen_treatment     constr
_refine_ls_weighting_scheme     calc
_refine_ls_weighting_details
         'calc w=1/[\s^2^(Fo^2^)+(0.0902P)^2^+2.4519P] where P=(Fo^2^+2Fc^2^)/3'
_atom_sites_solution_hydrogens     geom
_atom_sites_solution_primary     direct
_atom_sites_solution_secondary     difmap
_refine_ls_shift/su_max     0.000
_refine_ls_shift/su_mean     0.000
_refine_diff_density_max     1.191
_refine_diff_density_min     -1.033
_refine_ls_extinction_method     none
_refine_ls_extinction_coef     ?
loop_
    _atom_type_symbol
    _atom_type_description
    _atom_type_scat_dispersion_real
    _atom_type_scat_dispersion_imag
    _atom_type_scat_source
    'C' 'C' 0.0033 0.0016
                         'International Tables Vol C Tables 4.2.6.8 and 6.1.1.4'
    'H' 'H' 0.0000 0.0000
                         'International Tables Vol C Tables 4.2.6.8 and 6.1.1.4'
    'N' 'N' 0.0061 0.0033
                         'International Tables Vol C Tables 4.2.6.8 and 6.1.1.4'
    'O' 'O' 0.0106 0.0060
                         'International Tables Vol C Tables 4.2.6.8 and 6.1.1.4'
    'S' 'S' 0.1246 0.1234
                         'International Tables Vol C Tables 4.2.6.8 and 6.1.1.4'
    'Mn' 'Mn' 0.3368 0.7283
                         'International Tables Vol C Tables 4.2.6.8 and 6.1.1.4'
_computing_data_collection     'SMART (Bruker, 2002)'
_computing_cell_refinement     'SAINT (Bruker, 2002)'
_computing_data_reduction     'SAINT (Bruker, 2002)'
_computing_structure_solution     'SHELXS97 (Sheldrick, 2008)'
_computing_structure_refinement     'SHELXL97 (Sheldrick, 2008)'
_computing_molecular_graphics     'SHELXTL (Sheldrick, 2008)'
_computing_publication_material     'SHELXTL (Sheldrick, 2008)'
loop_
    _atom_site_type_symbol
    _atom_site_label
    _atom_site_fract_x
    _atom_site_fract_y
    _atom_site_fract_z
    _atom_site_U_iso_or_equiv
    _atom_site_adp_type
    _atom_site_calc_flag
    _atom_site_refinement_flags
    _atom_site_occupancy
    _atom_site_disorder_assembly
    _atom_site_disorder_group
    Mn Mn1 0.5000 1.0000 0.5000 0.0103(3) Uani d S 1 . .
    S S1 0.65941(14) 0.89771(5) 0.94564(13) 0.0222(3) Uani d . 1 . .
    O O1 0.4931(4) 0.92302(17) 0.7611(4) 0.0299(7) Uani d . 1 . .
    O O2 0.8422(4) 0.94184(16) 0.9916(4) 0.0315(7) Uani d . 1 . .
    O O3 0.6018(5) 0.89731(17) 1.1046(4) 0.0333(7) Uani d . 1 . .
    O O4 0.7291(5) 0.9436(2) 0.4921(4) 0.0376(8) Uani d . 1 . .
    H H1W 0.7114 0.9406 0.3785 0.056 Uiso d R 1 . .
    H H2W 0.8495 0.9411 0.5706 0.056 Uiso d R 1 . .
    N N1 0.8133(5) 0.57368(19) 0.7847(5) 0.0265(7) Uani d . 1 . .
    H H1A 0.8601 0.5771 0.6950 0.032 Uiso calc R 1 . .
    H H1B 0.6918 0.5512 0.7253 0.032 Uiso calc R 1 . .
    C C1 0.7134(6) 0.8009(2) 0.9110(5) 0.0238(8) Uani d . 1 . .
    C C2 0.8724(6) 0.7854(2) 0.8697(6) 0.0307(9) Uani d . 1 . .
    H H2 0.9547 0.8250 0.8669 0.037 Uiso calc R 1 . .
    C C3 0.9088(6) 0.7106(2) 0.8325(6) 0.0309(9) Uani d . 1 . .
    H H3 1.0167 0.6997 0.8065 0.037 Uiso calc R 1 . .
    C C4 0.7828(6) 0.6515(2) 0.8344(5) 0.0236(8) Uani d . 1 . .
    C C5 0.6261(6) 0.6673(2) 0.8804(6) 0.0289(9) Uani d . 1 . .
    H H5 0.5452 0.6276 0.8857 0.035 Uiso calc R 1 . .
    C C6 0.5900(6) 0.7421(2) 0.9184(6) 0.0288(9) Uani d . 1 . .
    H H6 0.4847 0.7529 0.9485 0.035 Uiso calc R 1 . .
    O O5 0.1093(5) 0.9329(2) 0.7587(5) 0.0484(9) Uani d . 1 . .
    H H3W 0.2066 0.9285 0.7362 0.073 Uiso d R 1 . .
    H H4W 0.1188 0.9679 0.8342 0.073 Uiso d R 1 . .
loop_
    _atom_site_aniso_label
    _atom_site_aniso_U_11
    _atom_site_aniso_U_22
    _atom_site_aniso_U_33
    _atom_site_aniso_U_12
    _atom_site_aniso_U_13
    _atom_site_aniso_U_23
    Mn1 0.0192(4) 0.0266(4) 0.0139(4) -0.0005(2) 0.0062(3) -0.0015(2)
    S1 0.0264(5) 0.0180(5) 0.0240(5) 0.0012(3) 0.0129(4) -0.0003(3)
    O1 0.0309(15) 0.0283(15) 0.0302(15) 0.0046(12) 0.0134(12) 0.0053(12)
    O2 0.0311(15) 0.0227(15) 0.0398(16) -0.0025(12) 0.0153(13) -0.0021(12)
    O3 0.0452(18) 0.0300(16) 0.0328(15) 0.0003(13) 0.0246(14) -0.0025(12)
    O4 0.0328(16) 0.050(2) 0.0276(15) 0.0088(14) 0.0110(13) -0.0041(14)
    N1 0.0320(18) 0.0209(17) 0.0281(17) -0.0011(13) 0.0147(15) -0.0042(13)
    C1 0.0269(19) 0.0205(18) 0.0237(18) 0.0017(15) 0.0110(15) -0.0006(14)
    C2 0.036(2) 0.021(2) 0.042(2) -0.0019(16) 0.023(2) -0.0006(17)
    C3 0.031(2) 0.027(2) 0.042(2) 0.0011(17) 0.0226(19) -0.0010(17)
    C4 0.028(2) 0.0185(18) 0.0210(18) 0.0038(14) 0.0081(15) 0.0015(14)
    C5 0.031(2) 0.025(2) 0.032(2) -0.0039(16) 0.0153(17) 0.0010(16)
    C6 0.032(2) 0.025(2) 0.035(2) 0.0006(16) 0.0199(18) -0.0024(16)
    O5 0.0323(17) 0.064(2) 0.051(2) -0.0065(16) 0.0208(16) -0.0216(18)
_geom_special_details
;
All e.s.d.'s (except the e.s.d. in the dihedral angle between two l.s. planes)
are estimated using the full covariance matrix. The cell e.s.d.'s are taken
into account individually in the estimation of e.s.d.'s in distances, angles
and torsion angles; correlations between e.s.d.'s in cell parameters are only
used when they are defined by crystal symmetry. An approximate (isotropic)
treatment of cell e.s.d.'s is used for estimating e.s.d.'s involving l.s.
planes.
;
loop_
    _geom_bond_atom_site_label_1
    _geom_bond_atom_site_label_2
    _geom_bond_site_symmetry_2
    _geom_bond_distance
    _geom_bond_publ_flag
    Mn1 O4 . 1.993(3) y
    Mn1 O4 3_676 1.993(3) ?
    Mn1 N1 2_656 2.058(3) y
    Mn1 N1 4_575 2.058(3) ?
    Mn1 O1 3_676 2.425(3) ?
    Mn1 O1 . 2.425(3) y
    S1 O3 . 1.460(3) ?
    S1 O2 . 1.462(3) ?
    S1 O1 . 1.467(3) ?
    S1 C1 . 1.780(4) ?
    O4 H1W . 0.8200 ?
    O4 H2W . 0.8267 ?
    N1 C4 . 1.453(5) ?
    N1 Mn1 2_646 2.058(3) ?
    N1 H1A . 0.9000 ?
    N1 H1B . 0.9000 ?
    C1 C2 . 1.383(6) ?
    C1 C6 . 1.393(6) ?
    C2 C3 . 1.385(6) ?
    C2 H2 . 0.9300 ?
    C3 C4 . 1.396(6) ?
    C3 H3 . 0.9300 ?
    C4 C5 . 1.390(6) ?
    C5 C6 . 1.387(6) ?
    C5 H5 . 0.9300 ?
    C6 H6 . 0.9300 ?
    O5 H3W . 0.8197 ?
    O5 H4W . 0.8216 ?
loop_
    _geom_angle_atom_site_label_1
    _geom_angle_atom_site_label_2
    _geom_angle_atom_site_label_3
    _geom_angle_site_symmetry_1
    _geom_angle_site_symmetry_3
    _geom_angle
    _geom_angle_publ_flag
    O4 Mn1 O4 . 3_676 180 y
    O4 Mn1 N1 . 2_656 92.95(13) y
    O4 Mn1 N1 3_676 2_656 87.05(13) ?
    O4 Mn1 N1 . 4_575 87.05(13) y
    O4 Mn1 N1 3_676 4_575 92.95(13) ?
    N1 Mn1 N1 2_656 4_575 180 y
    O4 Mn1 O1 . 3_676 84.94(12) y
    O4 Mn1 O1 3_676 3_676 95.06(12) ?
    N1 Mn1 O1 2_656 3_676 93.34(11) ?
    N1 Mn1 O1 4_575 3_676 86.66(11) ?
    O4 Mn1 O1 . . 95.06(12) y
    O4 Mn1 O1 3_676 . 84.94(12) y
    N1 Mn1 O1 2_656 . 86.66(11) y
    N1 Mn1 O1 4_575 . 93.34(11) y
    O1 Mn1 O1 3_676 . 180 y
    O3 S1 O2 . . 113.12(18) ?
    O3 S1 O1 . . 111.46(18) ?
    O2 S1 O1 . . 111.50(18) ?
    O3 S1 C1 . . 106.85(18) ?
    O2 S1 C1 . . 106.57(18) ?
    O1 S1 C1 . . 106.90(18) ?
    S1 O1 Mn1 . . 129.61(17) ?
    Mn1 O4 H1W . . 109.4 ?
    Mn1 O4 H2W . . 132.0 ?
    H1W O4 H2W . . 111.8 ?
    C4 N1 Mn1 . 2_646 120.1(2) ?
    C4 N1 H1A . . 107.3 ?
    Mn1 N1 H1A 2_646 . 107.3 ?
    C4 N1 H1B . . 107.3 ?
    Mn1 N1 H1B 2_646 . 107.3 ?
    H1A N1 H1B . . 106.9 ?
    C2 C1 C6 . . 121.0(4) ?
    C2 C1 S1 . . 119.5(3) ?
    C6 C1 S1 . . 119.5(3) ?
    C1 C2 C3 . . 119.8(4) ?
    C1 C2 H2 . . 120.1 ?
    C3 C2 H2 . . 120.1 ?
    C2 C3 C4 . . 119.7(4) ?
    C2 C3 H3 . . 120.1 ?
    C4 C3 H3 . . 120.1 ?
    C5 C4 C3 . . 120.1(4) ?
    C5 C4 N1 . . 119.9(4) ?
    C3 C4 N1 . . 119.9(4) ?
    C6 C5 C4 . . 120.2(4) ?
    C6 C5 H5 . . 119.9 ?
    C4 C5 H5 . . 119.9 ?
    C5 C6 C1 . . 119.2(4) ?
    C5 C6 H6 . . 120.4 ?
    C1 C6 H6 . . 120.4 ?
    H3W O5 H4W . . 114.3 ?
loop_
    _geom_torsion_atom_site_label_1
    _geom_torsion_atom_site_label_2
    _geom_torsion_atom_site_label_3
    _geom_torsion_atom_site_label_4
    _geom_torsion_site_symmetry_1
    _geom_torsion_site_symmetry_2
    _geom_torsion_site_symmetry_3
    _geom_torsion_site_symmetry_4
    _geom_torsion
    _geom_torsion_publ_flag
    O3 S1 O1 Mn1 . . . . 143.8(2) ?
    O2 S1 O1 Mn1 . . . . 16.3(3) ?
    C1 S1 O1 Mn1 . . . . -99.8(2) ?
    O4 Mn1 O1 S1 . . . . 45.3(2) ?
    O4 Mn1 O1 S1 3_676 . . . -134.7(2) ?
    N1 Mn1 O1 S1 2_656 . . . -47.3(2) ?
    N1 Mn1 O1 S1 4_575 . . . 132.7(2) ?
    O3 S1 C1 C2 . . . . -141.2(3) ?
    O2 S1 C1 C2 . . . . -20.0(4) ?
    O1 S1 C1 C2 . . . . 99.4(3) ?
    O3 S1 C1 C6 . . . . 41.3(4) ?
    O2 S1 C1 C6 . . . . 162.5(3) ?
    O1 S1 C1 C6 . . . . -78.2(4) ?
    C6 C1 C2 C3 . . . . 0.8(6) ?
    S1 C1 C2 C3 . . . . -176.6(3) ?
    C1 C2 C3 C4 . . . . 0.9(6) ?
    C2 C3 C4 C5 . . . . -2.4(6) ?
    C2 C3 C4 N1 . . . . 176.5(4) ?
    Mn1 N1 C4 C5 2_646 . . . -91.0(4) ?
    Mn1 N1 C4 C3 2_646 . . . 90.1(4) ?
    C3 C4 C5 C6 . . . . 2.1(6) ?
    N1 C4 C5 C6 . . . . -176.8(4) ?
    C4 C5 C6 C1 . . . . -0.4(6) ?
    C2 C1 C6 C5 . . . . -1.1(6) ?
    S1 C1 C6 C5 . . . . 176.4(3) ?
loop_
    _geom_hbond_atom_site_label_D
    _geom_hbond_atom_site_label_H
    _geom_hbond_atom_site_label_A
    _geom_hbond_site_symmetry_A
    _geom_hbond_distance_DH
    _geom_hbond_distance_HA
    _geom_hbond_distance_DA
    _geom_hbond_angle_DHA
    N1 H1B O2 2_646 0.90 2.46 2.980(4) 116.9
    O5 H3W O1 . 0.82 2.06 2.855(5) 164.2
    C2 H2 O2 . 0.93 2.54 2.920(5) 104.7
    N1 H1B O2 4_575 0.90 2.41 3.217(4) 149.2
    O4 H2W O5 1_655 0.83 1.83 2.651(5) 175.4
    C2 H2 O5 1_655 0.93 2.53 3.431(6) 163.9
    O4 H1W O3 1_554 0.82 2.02 2.795(4) 156.9
    N1 H1A O3 4_675 0.90 2.24 3.070(5) 152.5
    C3 H3 O3 4_675 0.93 2.55 3.300(5) 137.5
    O5 H4W O2 3_677 0.82 2.00 2.815(5) 174.7
data_global
_journal_date_recd_electronic     2008-07-27
_journal_date_accepted     2008-08-08
_journal_name_full     'Acta Crystallographica, Section E'
_journal_year     2008
_journal_volume     64
_journal_issue      9
_journal_page_first     m1162
_journal_page_last     m1163
_journal_paper_category     QM
_journal_coeditor_code     LH2671
_publ_contact_author_name     'Professor Y. W. Xuan'
_publ_contact_author_address
;
Department of Chemistry
 Jiangsu University
Zhenjiang 212003
P. R.China
;
_publ_contact_author_email     bookw@126.com
_publ_contact_author_fax     ' (+86)- 394-0394---6176276'
_publ_contact_author_phone     ' (+86)- 394-0394---6176276'
_publ_section_title
;\
Poly[[bis(\m~2~-4-aminobenzenesulfonato-\k^2^<i>N</i>:<i>O</i>)\
diaquamanganese(II)] dihydrate]
;
loop_
    _publ_author_name
    _publ_author_footnote
    _publ_author_address
    'Zhan Ling Li' .
;
Department of Chemistry
Zhoukou Normal University
Zhoukou 466001
People's Republic of China
;
    'Ya Wen Xuan'
;
Correspondence address: Department of Chemistry,
 Jiangsu University,
Zhenjiang 212003,
People's Republic of China.
;
;
Department of Chemistry
Zhoukou Normal University
Zhoukou 466001
People's Republic of China
;
    'Wen Wu' .
;
Department of Chemistry
Zhoukou Normal University
Zhoukou 466001
People's Republic of China
;
    'Dong Po Xie' .
;
Department of Chemistry
Zhoukou Normal University
Zhoukou 466001
People's Republic of China
;
