# Supplementary material for: Poly[[bis(μ2-4-amino­benzene­sul­fon­ato-κ2 N:O)diaqua­manganese(II)] dihydrate]
Source: Acta Crystallogr Sect E Struct Rep Online. 2008 Aug 13;64(Pt 9):m1162–3. doi: 10.1107/S1600536808025579 (PMC2960641; doi:10.1107/S1600536808025579)
Supplement: Supplementary file 2 [file e-64-m1162-Isup2.hkl]

# 
# h,k,l, Fc-squared, Fo-squared, sigma(Fo-squared) and status flag 
# 
data_I
_shelx_title ' A in P2(1)/n' 
_shelx_refln_list_code          4 
_shelx_F_calc_maximum      102.80 
_exptl_crystal_F_000       486.00 
_reflns_d_resolution_high  0.8255 
 
loop_ 
 _symmetry_equiv_pos_as_xyz 
 'x, y, z' 
 '-x+1/2, y+1/2, -z+1/2' 
 '-x, -y, -z' 
 'x-1/2, -y-1/2, z-1/2' 
 
_cell_length_a     7.4485 
_cell_length_b    17.4102 
_cell_length_c     7.6509 
_cell_angle_alpha  90.000 
_cell_angle_beta  116.688 
_cell_angle_gamma  90.000 
 
_shelx_F_squared_multiplier     1.000 
 
loop_ 
 _refln_index_h 
 _refln_index_k 
 _refln_index_l 
 _refln_F_squared_calc 
 _refln_F_squared_meas 
 _refln_F_squared_sigma 
 _refln_observed_status 
   2   0   0       28.24       16.08      1.39 o 
   4   0   0      122.52       71.63      1.86 o 
   6   0   0     1181.34     1208.69     13.84 o 
   1   1   0     7110.88     5731.45     48.49 o 
   2   1   0     1326.11     1121.78      7.81 o 
   3   1   0      556.82      797.38      6.07 o 
   4   1   0       23.38       20.71      0.76 o 
   5   1   0     3001.17     3064.99     21.19 o 
   6   1   0       34.77       37.07      1.28 o 
   7   1   0      259.81      236.62      6.20 o 
   0   2   0     6745.57     3883.11     61.47 o 
   1   2   0     1690.46     1458.86     13.75 o 
   2   2   0      201.45      431.42      3.13 o 
   3   2   0       17.56       21.12      0.63 o 
   4   2   0     1177.56     1408.92     10.31 o 
   5   2   0      463.81      430.83      6.66 o 
   6   2   0     1387.29     1417.26     12.27 o 
   7   2   0       88.64       92.20      3.02 o 
   8   2   0      200.41      193.60      8.54 o 
   1   3   0      630.68      863.94     10.52 o 
   2   3   0     3003.24     2389.00     15.91 o 
   3   3   0     3362.60     3562.57     29.73 o 
   4   3   0        3.97        8.31      0.54 o 
   5   3   0      323.36      353.02      4.44 o 
   6   3   0      298.91      315.45      4.74 o 
   7   3   0      446.37      443.33      7.34 o 
   0   4   0      158.53       29.66      1.40 o 
   1   4   0     1772.75     1537.98     12.84 o 
   2   4   0     3092.30     3060.81     30.32 o 
   3   4   0        0.38        1.16      0.25 o 
   4   4   0     1568.63     1577.63     11.40 o 
   5   4   0      109.43       97.05      2.03 o 
   6   4   0        1.08        3.60      0.82 o 
   7   4   0        0.06        0.01      0.93 o 
   1   5   0      277.62      100.85      1.58 o 
   2   5   0      198.25      227.53      2.41 o 
   3   5   0     4245.86     4166.79     33.85 o 
   4   5   0      106.85      122.81      1.76 o 
   5   5   0      266.58      318.61      6.78 o 
   6   5   0       73.55       73.36      2.22 o 
   7   5   0        5.95       17.47      4.35 o 
   0   6   0     7490.67     4569.08     84.31 o 
   1   6   0       42.07       45.78      0.86 o 
   2   6   0     1036.39     1076.38      8.60 o 
   3   6   0     1688.85     1632.63     20.49 o 
   4   6   0     2337.48     2395.90     18.21 o 
   5   6   0      201.05      206.65      3.56 o 
   6   6   0        8.11       14.81      2.83 o 
   7   6   0        3.55        4.51      1.23 o 
   1   7   0      364.98      503.85      4.01 o 
   2   7   0     2323.31     1975.29     16.94 o 
   3   7   0      324.10      399.76      4.04 o 
   4   7   0      106.90       89.26      1.81 o 
   5   7   0        9.87       17.80      1.17 o 
   6   7   0       86.24       87.30      2.96 o 
   7   7   0      330.55      317.96      6.33 o 
   0   8   0     1026.32      725.55      7.85 o 
   1   8   0     1828.56     1662.59     11.54 o 
   2   8   0     2601.28     2731.06     22.94 o 
   3   8   0       27.00       24.97      1.12 o 
   4   8   0      252.54      298.43      3.73 o 
   5   8   0      534.90      543.90      5.91 o 
   6   8   0      250.56      245.49      5.20 o 
   7   8   0       14.65       11.15      1.59 o 
   1   9   0     5091.87     4811.20     37.18 o 
   2   9   0       43.41       32.17      1.18 o 
   3   9   0       91.08       49.43      1.55 o 
   4   9   0      233.28      218.13      3.64 o 
   5   9   0       50.34       55.48      2.86 o 
   6   9   0        1.92        2.84      1.08 o 
   7   9   0      808.20      836.95     12.03 o 
   0  10   0     2182.35     2246.90     31.76 o 
   1  10   0      297.57      299.49      2.91 o 
   2  10   0     1251.72     1396.47     12.92 o 
   3  10   0       61.04       60.34      1.76 o 
   4  10   0       18.65       29.01      1.41 o 
   5  10   0      107.98      120.42      3.17 o 
   6  10   0      933.65      923.72     12.50 o 
   7  10   0        0.75        2.80      1.33 o 
   1  11   0     3807.99     3672.44     27.03 o 
   2  11   0      223.47      201.05      3.27 o 
   3  11   0        6.63       18.91      1.39 o 
   4  11   0      869.52      828.40      9.18 o 
   5  11   0      526.41      504.34      5.88 o 
   6  11   0      109.74      110.21      3.63 o 
   0  12   0     1730.78     1849.51     18.64 o 
   1  12   0     1174.96     1062.35     10.36 o 
   2  12   0     1250.31     1268.62     12.22 o 
   3  12   0      147.20      147.77      3.30 o 
   4  12   0      423.60      430.88      5.95 o 
   5  12   0      126.70      130.46      3.77 o 
   6  12   0      538.72      511.14      8.65 o 
   1  13   0      328.09      390.79      5.04 o 
   2  13   0     2280.51     2118.97     19.06 o 
   3  13   0     1569.64     1568.38     15.06 o 
   4  13   0       88.48       81.23      2.42 o 
   5  13   0     1037.31     1040.75     13.60 o 
   6  13   0      216.38      230.93      5.54 o 
   0  14   0      787.07      863.08     12.51 o 
   1  14   0      273.68      269.42      4.07 o 
   2  14   0      608.21      624.97      7.39 o 
   3  14   0      106.54      108.63      2.70 o 
   4  14   0     1188.32     1153.98     12.28 o 
   5  14   0       35.21       30.16      2.14 o 
   6  14   0       89.55       58.91      5.28 o 
   1  15   0      212.72      231.48      3.81 o 
   2  15   0      361.88      344.06      5.07 o 
   3  15   0     1565.24     1512.38     14.94 o 
   4  15   0        1.03        0.33      0.75 o 
   5  15   0      388.62      390.37      7.37 o 
   0  16   0      141.38      153.79      6.75 o 
   1  16   0      463.52      459.29      7.12 o 
   2  16   0      497.74      500.32      6.59 o 
   3  16   0        2.35        5.39      0.97 o 
   4  16   0      732.39      714.66      8.95 o 
   5  16   0       84.93       94.10      3.51 o 
   1  17   0       28.87       23.20      2.19 o 
   2  17   0      292.23      311.10      5.86 o 
   3  17   0      679.92      635.33      8.15 o 
   4  17   0      173.63      188.48      4.11 o 
   0  18   0     1296.31     1217.02     26.34 o 
   1  18   0      372.13      398.61      8.79 o 
   2  18   0      124.15      104.23      3.59 o 
   3  18   0       60.65       73.66      2.56 o 
   4  18   0        2.88       17.53      1.84 o 
   1  19   0      640.05      613.34     15.10 o 
   2  19   0       87.73       90.20      4.18 o 
   3  19   0        9.55        7.09      2.39 o 
   0  20   0     1484.94     1525.37     32.38 o 
   1  20   0       55.20       57.96      3.53 o 
   2  20   0        4.07        3.30      1.58 o 
  -7   0   1      227.47      237.63      5.98 o 
  -5   0   1      570.52      654.82      8.50 o 
  -3   0   1     1213.68     1295.12     12.99 o 
  -1   0   1     6822.87     5268.96    127.55 o 
   1   0   1     3080.01     1908.21     17.91 o 
   3   0   1     3403.38     3351.82     31.65 o 
   5   0   1     1417.80     1525.91     28.91 o 
  -8   1   1      266.74      243.75      5.39 o 
  -7   1   1       47.05       47.69      1.71 o 
  -6   1   1        2.69        3.33      0.56 o 
  -5   1   1       76.94       96.12      1.68 o 
  -4   1   1     2913.94     2929.37     19.88 o 
  -3   1   1     2809.58     2480.36     16.70 o 
  -2   1   1     4643.53     4180.80     27.33 o 
  -1   1   1     6264.37     4485.24     54.60 o 
   0   1   1        5.76       21.68      0.60 o 
   1   1   1     8838.06     6711.36     52.66 o 
   2   1   1       29.30      104.55      1.33 o 
   3   1   1      164.56      152.89      1.87 o 
   4   1   1     5480.95     5352.19     35.34 o 
   5   1   1      593.40      606.05      5.57 o 
   6   1   1        4.99       10.81      1.26 o 
  -8   2   1      115.29      149.51      4.16 o 
  -7   2   1      567.10      597.64      6.68 o 
  -6   2   1      112.15      117.00      2.33 o 
  -5   2   1      918.38     1074.50      8.46 o 
  -4   2   1      113.03       97.03      1.52 o 
  -3   2   1      103.68       49.03      1.35 o 
  -2   2   1     4038.31     3209.26     23.00 o 
  -1   2   1      210.13      402.52      3.76 o 
   0   2   1        3.12        2.19      0.45 o 
   1   2   1     7146.03     6699.25     74.06 o 
   2   2   1       38.18       22.47      0.75 o 
   3   2   1     2269.19     2324.49     15.88 o 
   4   2   1      184.72      190.34      2.38 o 
   5   2   1     1005.91     1042.76      9.29 o 
   6   2   1      103.87      102.67      3.77 o 
   7   2   1        1.02        4.04      2.83 o 
  -8   3   1      292.50      260.90      5.60 o 
  -7   3   1      946.85     1046.32     11.31 o 
  -6   3   1      157.84      165.76      2.82 o 
  -5   3   1      604.54      583.01      5.24 o 
  -4   3   1     2362.27     2530.35     17.38 o 
  -3   3   1     2827.49     2544.77     16.34 o 
  -2   3   1     1196.72     1548.54     14.92 o 
  -1   3   1      501.88      464.75      3.90 o 
   0   3   1     3720.56     3687.67     26.19 o 
   1   3   1      383.03      335.69      3.04 o 
   2   3   1      121.40      230.87      2.00 o 
   3   3   1      134.05      142.95      1.79 o 
   4   3   1      468.20      557.89      4.93 o 
   5   3   1     1497.97     1458.76     13.76 o 
   6   3   1      848.94      881.73     13.98 o 
   7   3   1       13.07       14.57      2.32 o 
  -8   4   1      278.55      319.89      6.96 o 
  -7   4   1      610.74      622.45      7.84 o 
  -6   4   1      263.15      279.81      3.86 o 
  -5   4   1      854.05      947.29      8.54 o 
  -4   4   1       43.74       48.94      0.96 o 
  -3   4   1      534.26      756.47      5.32 o 
  -2   4   1     3078.67     2524.44     18.50 o 
  -1   4   1     4949.20     4552.49     60.02 o 
   0   4   1     1873.55     1669.46     12.31 o 
   1   4   1     6058.79     5542.75     49.88 o 
   2   4   1      339.82      358.61      4.00 o 
   3   4   1      339.39      209.63      3.34 o 
   4   4   1      118.35      123.86      2.04 o 
   5   4   1      218.09      234.61      4.47 o 
   6   4   1      177.72      184.57      5.28 o 
   7   4   1     1088.03     1141.44     17.89 o 
  -8   5   1       43.07       34.57      2.32 o 
  -7   5   1        1.78        4.19      0.97 o 
  -6   5   1     1820.52     1799.05     16.93 o 
  -5   5   1        3.42        3.92      0.67 o 
  -4   5   1      147.87      207.28      3.22 o 
  -3   5   1     3222.62     2931.60     21.70 o 
  -2   5   1      584.23      909.78      7.38 o 
  -1   5   1      595.11      484.21      4.09 o 
   0   5   1     9244.08     7461.99    107.73 o 
   1   5   1        2.47        7.29      1.03 o 
   2   5   1     2995.40     3142.95     22.93 o 
   3   5   1       18.68       18.15      1.22 o 
   4   5   1      321.24      242.05      3.12 o 
   5   5   1      436.30      424.13      6.56 o 
   6   5   1      568.28      539.77      8.15 o 
   7   5   1       28.21       37.44      2.86 o 
  -8   6   1       18.37       19.39      1.91 o 
  -7   6   1      130.87      120.09      3.09 o 
  -6   6   1       19.95       24.52      1.43 o 
  -5   6   1      870.88      886.67      8.21 o 
  -4   6   1      392.53      366.00      3.65 o 
  -3   6   1     1489.28     1685.64     13.14 o 
  -2   6   1     2264.84     2040.16     15.34 o 
  -1   6   1     4535.29     4288.60     54.98 o 
   0   6   1      346.91      344.91      2.92 o 
   1   6   1     2704.81     2709.43     19.85 o 
   2   6   1     1957.28     1750.04     13.40 o 
   3   6   1      202.97      361.86      3.42 o 
   4   6   1      199.08      196.94      3.23 o 
   5   6   1      132.43      132.47      3.40 o 
   6   6   1       99.92      104.64      3.41 o 
   7   6   1      625.85      626.50     12.08 o 
  -7   7   1       34.37       32.26      1.78 o 
  -6   7   1     1287.09     1320.59     13.40 o 
  -5   7   1       27.51       33.63      1.81 o 
  -4   7   1      199.77      260.06      3.24 o 
  -3   7   1      152.93      180.26      2.92 o 
  -2   7   1       14.29       55.64      1.14 o 
  -1   7   1     1970.79     1608.99     11.15 o 
   0   7   1     4241.48     4296.75     49.09 o 
   1   7   1      510.52      389.96      3.79 o 
   2   7   1     2171.94     2267.92     17.10 o 
   3   7   1      109.05      101.89      2.11 o 
   4   7   1       88.31      123.62      2.18 o 
   5   7   1      196.98      165.87      3.92 o 
   6   7   1      566.05      531.53      8.33 o 
   7   7   1        1.79        1.66      1.43 o 
  -7   8   1       78.53       64.02      2.39 o 
  -6   8   1       36.80       29.94      1.62 o 
  -5   8   1      626.40      661.64      6.75 o 
  -4   8   1      126.24      101.25      2.27 o 
  -3   8   1     4352.61     4150.43     30.43 o 
  -2   8   1     1173.70     1029.70      8.52 o 
  -1   8   1       19.64        8.48      0.56 o 
   0   8   1      561.56      505.95      4.16 o 
   1   8   1       71.04      157.50      2.10 o 
   2   8   1     2013.03     1811.22     14.05 o 
   3   8   1     1718.78     1815.39     16.28 o 
   4   8   1      314.05      316.67      7.62 o 
   5   8   1      357.09      367.56      6.33 o 
   6   8   1      184.24      191.10      4.64 o 
  -7   9   1       62.31       65.56      2.86 o 
  -6   9   1      125.06      132.67      2.78 o 
  -5   9   1       35.56       35.86      1.41 o 
  -4   9   1      930.09     1018.02     10.38 o 
  -3   9   1      234.07      226.89      3.48 o 
  -2   9   1     2403.19     2421.75     18.35 o 
  -1   9   1      269.41      250.84      2.55 o 
   0   9   1      294.57      147.96      1.80 o 
   1   9   1      719.24      674.87      6.06 o 
   2   9   1     3254.53     3264.93     26.67 o 
   3   9   1      123.60      126.67      2.54 o 
   4   9   1     1094.79     1144.27     13.60 o 
   5   9   1      550.92      539.94      8.25 o 
   6   9   1      125.64      104.94      3.49 o 
  -7  10   1      135.15      100.20      3.54 o 
  -6  10   1        5.33        7.96      0.97 o 
  -5  10   1       30.64       26.08      1.29 o 
  -4  10   1      170.45      194.42      4.55 o 
  -3  10   1     5194.31     4814.28     39.59 o 
  -2  10   1      216.70      220.73      3.48 o 
  -1  10   1      229.44      330.39      3.18 o 
   0  10   1       65.21       53.36      1.08 o 
   1  10   1       28.66       77.55      1.51 o 
   2  10   1      953.05      899.47      9.08 o 
   3  10   1     3444.27     3246.51     27.68 o 
   4  10   1        2.57        4.20      0.98 o 
   5  10   1       82.17       85.97      3.02 o 
   6  10   1       25.62       25.25      2.70 o 
  -7  11   1        7.11        7.82      1.54 o 
  -6  11   1      252.93      258.30      4.13 o 
  -5  11   1       43.72       38.89      1.73 o 
  -4  11   1      178.03      197.41      3.58 o 
  -3  11   1      568.09      505.42      6.15 o 
  -2  11   1     1802.64     1789.59     16.08 o 
  -1  11   1       87.74       71.71      1.29 o 
   0  11   1        3.29        9.62      0.88 o 
   1  11   1      840.25      762.66      6.93 o 
   2  11   1     1041.32     1080.15     10.67 o 
   3  11   1      306.83      303.89      4.49 o 
   4  11   1      932.96      872.19     12.39 o 
   5  11   1      223.43      242.09      5.28 o 
   6  11   1      217.21      197.88      5.02 o 
  -7  12   1      164.21      134.35      4.30 o 
  -6  12   1        0.44        2.08      0.82 o 
  -5  12   1      670.34      656.82      8.16 o 
  -4  12   1      226.28      213.99      3.85 o 
  -3  12   1      674.24      730.27      8.15 o 
  -2  12   1      534.18      490.52      5.91 o 
  -1  12   1      190.37      265.25      3.28 o 
   0  12   1       36.43       31.81      1.05 o 
   1  12   1       73.50      115.75      2.41 o 
   2  12   1     3444.96     3114.57     26.71 o 
   3  12   1     1222.86     1218.67     12.24 o 
   4  12   1      391.60      405.15      6.91 o 
   5  12   1      743.23      730.52     10.63 o 
   6  12   1       85.44       98.89      3.63 o 
  -6  13   1      548.77      526.02     10.17 o 
  -5  13   1      163.69      172.23      3.71 o 
  -4  13   1       83.53       91.36      2.52 o 
  -3  13   1      115.65      106.09      2.57 o 
  -2  13   1      324.20      367.05      4.97 o 
  -1  13   1     1223.97     1171.09     11.33 o 
   0  13   1     2689.49     2598.55     20.45 o 
   1  13   1        2.21        3.44      1.67 o 
   2  13   1       98.62      122.51      2.71 o 
   3  13   1      241.74      248.74      4.19 o 
   4  13   1      272.32      265.47      6.61 o 
   5  13   1        2.30        1.54      1.08 o 
  -6  14   1       21.07       21.72      1.50 o 
  -5  14   1      335.33      314.62      5.32 o 
  -4  14   1       80.30       74.69      2.35 o 
  -3  14   1      146.30      139.45      3.04 o 
  -2  14   1      352.26      362.30      6.69 o 
  -1  14   1     3493.89     3373.93     33.22 o 
   0  14   1       41.31       38.72      1.46 o 
   1  14   1     1948.09     1979.65     18.04 o 
   2  14   1        7.38        6.88      1.04 o 
   3  14   1       14.94       21.23      1.38 o 
   4  14   1      154.99      177.50      4.49 o 
   5  14   1       95.04       73.49      3.74 o 
  -6  15   1      515.50      495.88      9.50 o 
  -5  15   1       98.57      106.58      3.05 o 
  -4  15   1      245.05      234.85      4.36 o 
  -3  15   1       51.23       50.64      1.93 o 
  -2  15   1      739.16      794.00      8.86 o 
  -1  15   1       20.21       19.14      1.87 o 
   0  15   1     1401.01     1410.04     27.78 o 
   1  15   1       11.44       16.95      1.78 o 
   2  15   1       40.90       45.03      2.36 o 
   3  15   1      404.55      422.54      6.08 o 
   4  15   1       35.47       27.90      2.62 o 
   5  15   1       13.46       15.08      1.79 o 
  -5  16   1      649.34      608.71      8.32 o 
  -4  16   1       49.07       48.46      2.07 o 
  -3  16   1        1.07        2.75      0.80 o 
  -2  16   1       26.21       24.27      1.80 o 
  -1  16   1      397.68      439.48      7.63 o 
   0  16   1       10.42       16.18      1.84 o 
   1  16   1     1312.98     1348.45     13.44 o 
   2  16   1      238.64      236.08      4.22 o 
   3  16   1       28.87       21.23      1.76 o 
   4  16   1        4.18        3.58      1.21 o 
  -5  17   1      230.29      283.52      5.34 o 
  -4  17   1      425.07      394.84      6.18 o 
  -3  17   1        6.37       11.62      1.21 o 
  -2  17   1      150.65      134.78      6.23 o 
  -1  17   1      208.64      245.52      7.09 o 
   0  17   1      604.49      598.41     11.05 o 
   1  17   1      479.69      480.09      9.61 o 
   2  17   1      435.07      427.73      6.19 o 
   3  17   1      399.96      473.85      8.00 o 
   4  17   1      208.77      190.07      4.99 o 
  -4  18   1      168.14      174.46      3.99 o 
  -3  18   1      617.85      584.58      9.14 o 
  -2  18   1      179.86      169.91      5.49 o 
  -1  18   1      310.94      303.43      7.53 o 
   0  18   1        0.19        2.23      1.21 o 
   1  18   1      260.64      236.58      6.50 o 
   2  18   1      673.56      736.99      9.02 o 
   3  18   1      214.31      190.87      4.80 o 
  -3  19   1       84.77       94.03      3.40 o 
  -2  19   1      529.34      462.03      9.97 o 
  -1  19   1       78.40       95.96      4.20 o 
   0  19   1       15.18       28.10      2.59 o 
   1  19   1       19.28       21.05      2.33 o 
   2  19   1      349.14      325.07     10.29 o 
  -2  20   1        0.08        0.69      1.42 o 
  -1  20   1      137.53      122.80      4.97 o 
   0  20   1        0.55        1.59      1.48 o 
   1  20   1        4.75        1.83      1.78 o 
  -8   0   2        3.63        1.27      1.39 o 
  -6   0   2     1228.43     1255.21     14.06 o 
  -4   0   2     1145.98     1290.43     13.41 o 
  -2   0   2      502.21      194.54      2.81 o 
   0   0   2     3686.05     3850.80     43.84 o 
   2   0   2        3.44        7.35      0.56 o 
   4   0   2        3.80        3.66      1.26 o 
   6   0   2      455.00      460.91     12.73 o 
  -8   1   2        2.69        2.64      1.00 o 
  -7   1   2       42.59       44.13      1.61 o 
  -6   1   2       76.82       76.25      1.63 o 
  -5   1   2      455.10      484.96      4.55 o 
  -4   1   2      898.83      891.98      6.93 o 
  -3   1   2      710.77      979.38      7.21 o 
  -2   1   2      299.18      239.62      2.43 o 
  -1   1   2     1764.12     2102.83     15.28 o 
   0   1   2    10568.66     8166.00     58.50 o 
   1   1   2     1137.50     1215.94      9.41 o 
   2   1   2     1478.71     1475.88     10.37 o 
   3   1   2        2.11        8.63      0.56 o 
   4   1   2        0.06        1.76      0.58 o 
   5   1   2        7.79       13.01      1.07 o 
   6   1   2        4.31        9.41      1.60 o 
  -8   2   2      112.81      103.79      3.50 o 
  -7   2   2       43.17       44.50      1.64 o 
  -6   2   2      924.81      957.60      8.91 o 
  -5   2   2       87.24       94.91      3.35 o 
  -4   2   2      864.75     1011.19      8.42 o 
  -3   2   2      288.85      281.55      2.48 o 
  -2   2   2       13.78      106.29      1.29 o 
  -1   2   2    10152.30     7704.15     89.59 o 
   0   2   2     1616.86     1951.16     15.77 o 
   1   2   2     8850.20     7233.99     51.22 o 
   2   2   2      142.28      206.71      2.18 o 
   3   2   2      284.13      267.87      3.44 o 
   4   2   2      390.46      468.84      5.67 o 
   5   2   2     1061.28     1126.52     13.32 o 
   6   2   2      212.07      208.38      5.72 o 
  -8   3   2       45.80       49.97      2.21 o 
  -7   3   2      325.37      324.18      4.48 o 
  -6   3   2     1599.30     1568.96     13.31 o 
  -5   3   2      182.04      229.09      2.74 o 
  -4   3   2      240.37      167.11      2.44 o 
  -3   3   2     1287.77     1419.71      9.23 o 
  -2   3   2      765.66      738.09      5.52 o 
  -1   3   2      835.35     1091.04      7.68 o 
   0   3   2      251.90      262.91      2.60 o 
   1   3   2     1541.41     1772.07     18.95 o 
   2   3   2      521.07      513.64     13.14 o 
   3   3   2     1881.08     2001.64     15.54 o 
   4   3   2      570.87      599.40      5.96 o 
   5   3   2      369.27      395.54      6.35 o 
   6   3   2       74.47       75.55      3.50 o 
  -8   4   2      990.40      984.13     12.97 o 
  -7   4   2      454.93      439.96      6.98 o 
  -6   4   2        1.75        7.11      0.80 o 
  -5   4   2      325.35      301.70      3.76 o 
  -4   4   2     1589.16     1742.10     11.38 o 
  -3   4   2       46.13       35.44      2.32 o 
  -2   4   2     2945.08     3002.63     27.56 o 
  -1   4   2     8367.57     6498.53     41.92 o 
   0   4   2     1280.43     1638.05     11.17 o 
   1   4   2     3687.61     3190.50     25.17 o 
   2   4   2      802.63      966.54      7.20 o 
   3   4   2      205.01      199.10      2.65 o 
   4   4   2     2198.99     2224.33     19.66 o 
   5   4   2      153.48      152.19      4.65 o 
   6   4   2      221.67      200.01      5.78 o 
  -8   5   2       41.90       45.03      2.16 o 
  -7   5   2      424.99      420.61      6.13 o 
  -6   5   2       72.00       66.14      2.61 o 
  -5   5   2      770.49      846.46      7.12 o 
  -4   5   2       10.51       14.55      0.77 o 
  -3   5   2     4502.26     4248.14     37.69 o 
  -2   5   2       65.03       57.94      1.03 o 
  -1   5   2      530.28      699.61      5.30 o 
   0   5   2       54.47       44.93      0.99 o 
   1   5   2      546.40      845.01      6.29 o 
   2   5   2      488.66      498.46      4.76 o 
   3   5   2     2211.18     2256.95     19.60 o 
   4   5   2       27.65       37.65      2.85 o 
   5   5   2     1407.14     1369.09     19.73 o 
   6   5   2       67.67       93.52      4.01 o 
  -8   6   2      524.12      494.91      7.49 o 
  -7   6   2      375.36      408.17      6.05 o 
  -6   6   2      506.57      540.31      6.89 o 
  -5   6   2       44.59       46.04      1.34 o 
  -4   6   2     1231.06     1422.97     11.69 o 
  -3   6   2       52.91       52.83      1.59 o 
  -2   6   2     4024.01     3760.42     29.22 o 
  -1   6   2      944.94      973.33      7.14 o 
   0   6   2      689.27      942.64      6.92 o 
   1   6   2      369.70      355.11      3.59 o 
   2   6   2     2584.35     2755.31     20.57 o 
   3   6   2      233.47      234.68      3.52 o 
   4   6   2     1543.98     1490.41     16.53 o 
   5   6   2       80.55       86.77      3.65 o 
   6   6   2       99.32       89.81      7.50 o 
  -8   7   2       66.16       73.08      2.68 o 
  -7   7   2      722.09      725.93      8.97 o 
  -6   7   2       17.81       13.70      1.19 o 
  -5   7   2      771.41      856.50      7.29 o 
  -4   7   2      253.84      237.55      3.12 o 
  -3   7   2      871.11      912.77      7.91 o 
  -2   7   2     1728.20     1614.61     11.36 o 
  -1   7   2     5365.20     5186.77     33.89 o 
   0   7   2       43.52       54.50      1.09 o 
   1   7   2      772.70      998.83      8.29 o 
   2   7   2     1073.34      976.96      8.30 o 
   3   7   2     1873.68     1937.24     24.76 o 
   4   7   2       18.05       22.01      1.51 o 
   5   7   2      670.47      675.02     11.98 o 
   6   7   2      236.06      261.71      7.07 o 
  -8   8   2      100.27       70.55      2.72 o 
  -7   8   2      263.54      306.64      5.28 o 
  -6   8   2      822.47      838.35      8.42 o 
  -5   8   2       66.09       65.20      1.79 o 
  -4   8   2      213.83      271.57      4.35 o 
  -3   8   2        4.64        8.30      0.61 o 
  -2   8   2     2762.12     2916.22     19.71 o 
  -1   8   2      784.66      684.97      5.47 o 
   0   8   2     3036.05     3163.47     26.68 o 
   1   8   2      237.60      213.30      2.80 o 
   2   8   2     2950.72     2972.99     22.30 o 
   3   8   2      380.00      375.83      5.94 o 
   4   8   2      151.59      157.35      3.78 o 
   5   8   2      320.81      335.37      7.78 o 
   6   8   2      291.07      257.77      7.11 o 
  -7   9   2      597.69      626.24      8.33 o 
  -6   9   2      255.06      259.80      4.54 o 
  -5   9   2     3283.28     3211.92     24.54 o 
  -4   9   2      282.39      267.53      4.08 o 
  -3   9   2      123.29      192.13      2.70 o 
  -2   9   2       11.15       11.85      0.61 o 
  -1   9   2      739.34      841.37      6.58 o 
   0   9   2      169.86      188.34      2.32 o 
   1   9   2     4033.02     4025.22     29.51 o 
   2   9   2      286.04      277.89      3.39 o 
   3   9   2       13.59        9.88      2.07 o 
   4   9   2       56.53       56.64      2.34 o 
   5   9   2      186.36      163.25      4.21 o 
   6   9   2       10.78       10.12      2.03 o 
  -7  10   2        0.14        0.86      0.90 o 
  -6  10   2      334.79      333.10      4.70 o 
  -5  10   2        5.69       11.45      3.06 o 
  -4  10   2     1775.91     1711.39     15.99 o 
  -3  10   2        1.50        2.11      0.63 o 
  -2  10   2      692.58      834.96      7.48 o 
  -1  10   2      571.90      537.07      4.80 o 
   0  10   2     1463.95     1527.50     12.25 o 
   1  10   2      312.21      294.09      3.50 o 
   2  10   2      315.57      350.51      4.67 o 
   3  10   2        0.41        1.74      1.21 o 
   4  10   2      123.48      125.32      3.77 o 
   5  10   2       20.12       23.41      1.86 o 
   6  10   2      880.26      882.71     15.70 o 
  -7  11   2      201.39      178.03      3.59 o 
  -6  11   2       25.83       30.22      1.54 o 
  -5  11   2      341.51      323.14      5.05 o 
  -4  11   2       57.90       53.62      1.86 o 
  -3  11   2       97.23      128.96      2.65 o 
  -2  11   2      307.74      299.10      3.62 o 
  -1  11   2      868.05      966.29      7.59 o 
   0  11   2        1.48        3.87      0.51 o 
   1  11   2     1517.92     1541.12     12.60 o 
   2  11   2      586.10      556.86      6.57 o 
   3  11   2        5.45        5.23      1.05 o 
   4  11   2        0.08       -0.34      0.83 o 
   5  11   2      172.31      144.41      4.14 o 
  -7  12   2      204.54      236.53      4.26 o 
  -6  12   2      629.06      565.23      6.75 o 
  -5  12   2       48.51       54.91      2.06 o 
  -4  12   2        4.17       16.53      2.95 o 
  -3  12   2       37.32       33.19      1.44 o 
  -2  12   2      171.16      212.38      2.99 o 
  -1  12   2        8.94       11.92      0.79 o 
   0  12   2       99.02      138.60      2.30 o 
   1  12   2       60.14       65.53      1.86 o 
   2  12   2     1649.69     1715.09     18.77 o 
   3  12   2      294.52      295.28      5.57 o 
   4  12   2      242.73      235.87      5.15 o 
   5  12   2       85.33       92.36      3.40 o 
  -6  13   2        2.10        1.65      0.84 o 
  -5  13   2        7.50       11.07      1.67 o 
  -4  13   2      194.69      191.76      3.72 o 
  -3  13   2      599.70      621.75      7.40 o 
  -2  13   2      499.80      476.00      5.93 o 
  -1  13   2      746.65      825.27      9.89 o 
   0  13   2        0.44        2.67      1.12 o 
   1  13   2      105.83       84.34      2.18 o 
   2  13   2      571.97      561.08      8.18 o 
   3  13   2     1008.42      975.06     12.56 o 
   4  13   2        2.29        2.79      1.06 o 
   5  13   2       53.56       35.04      3.99 o 
  -6  14   2        4.83        3.21      0.98 o 
  -5  14   2       17.76       15.48      1.36 o 
  -4  14   2      359.21      354.93      5.43 o 
  -3  14   2        1.20        1.57      0.68 o 
  -2  14   2     2100.34     1970.74     20.94 o 
  -1  14   2      167.08      156.62      3.01 o 
   0  14   2      211.63      194.95      3.40 o 
   1  14   2        0.01        1.00      1.11 o 
   2  14   2        3.21        7.15      1.32 o 
   3  14   2        6.15        6.82      1.26 o 
   4  14   2      944.56      922.79     18.31 o 
  -6  15   2        0.60        0.84      0.93 o 
  -5  15   2        1.61        2.40      1.08 o 
  -4  15   2       16.48       17.10      1.40 o 
  -3  15   2     1043.19     1065.06     11.33 o 
  -2  15   2        5.01        4.29      2.21 o 
  -1  15   2       60.34       62.12      2.30 o 
   0  15   2       67.12       76.59      2.58 o 
   1  15   2       51.51       53.79      1.92 o 
   2  15   2       38.89       43.96      2.16 o 
   3  15   2     1048.98      991.04     13.08 o 
   4  15   2        1.82        2.41      1.20 o 
  -5  16   2       35.35       42.00      2.09 o 
  -4  16   2      260.12      250.64      4.62 o 
  -3  16   2        6.42        8.60      1.71 o 
  -2  16   2      215.49      240.34      4.94 o 
  -1  16   2        0.92        3.59      1.21 o 
   0  16   2      336.81      337.44      6.75 o 
   1  16   2      110.10      113.08      2.80 o 
   2  16   2      353.34      350.76      8.46 o 
   3  16   2        2.09        3.18      1.14 o 
   4  16   2      669.86      637.79     10.18 o 
  -5  17   2      160.05      125.24      3.48 o 
  -4  17   2      217.80      224.36      6.18 o 
  -3  17   2      735.16      694.06     10.05 o 
  -2  17   2       44.24       47.43      2.29 o 
  -1  17   2      473.97      496.67     11.58 o 
   0  17   2       91.65       86.10      5.48 o 
   1  17   2      262.27      252.41      5.24 o 
   2  17   2      254.92      274.57      9.11 o 
   3  17   2      314.12      279.38      6.03 o 
  -4  18   2      378.22      333.47      6.67 o 
  -3  18   2       40.75       35.34      2.21 o 
  -2  18   2      152.23      115.90      4.53 o 
  -1  18   2      218.88      214.96      6.22 o 
   0  18   2     1289.88     1287.97     19.46 o 
   1  18   2        7.79        5.96      1.89 o 
   2  18   2      141.73      136.13      3.97 o 
  -3  19   2       74.48       59.75      2.85 o 
  -2  19   2        6.75        7.38      1.77 o 
  -1  19   2      400.06      371.24      8.73 o 
   0  19   2       13.99       21.74      2.38 o 
   1  19   2     1111.43     1038.41     24.59 o 
   2  19   2      150.54      174.08      5.84 o 
  -2  20   2       22.04       12.06      2.13 o 
  -1  20   2      113.80      126.45      5.04 o 
   0  20   2     1567.64     1648.67     24.33 o 
   1  20   2       74.63      103.17      6.68 o 
  -7   0   3      503.10      490.97      9.39 o 
  -5   0   3       15.05       31.92      2.66 o 
  -3   0   3     5891.69     5417.05    112.29 o 
  -1   0   3     5855.62     5951.20     46.14 o 
   1   0   3      301.65      159.65      9.32 o 
   3   0   3      390.86      475.62      8.15 o 
   5   0   3      882.19      907.19     20.43 o 
  -8   1   3     1464.22     1524.16     15.65 o 
  -7   1   3      127.25      136.17      2.70 o 
  -6   1   3       81.80       89.71      2.37 o 
  -5   1   3      101.34       84.49      1.56 o 
  -4   1   3     1338.03     1490.56     10.86 o 
  -3   1   3     1773.77     1674.21     11.80 o 
  -2   1   3      675.35      820.74      5.66 o 
  -1   1   3       63.67       84.92      1.43 o 
   0   1   3      210.80      332.74      3.93 o 
   1   1   3      987.98      934.69      8.14 o 
   2   1   3     2156.53     2337.24     20.21 o 
   3   1   3      443.81      447.42      5.52 o 
   4   1   3     1849.38     1928.26     17.79 o 
   5   1   3       78.44       78.47      2.78 o 
   6   1   3        2.68        1.64      2.06 o 
  -8   2   3        2.43        1.78      1.00 o 
  -7   2   3      500.51      527.21      6.10 o 
  -6   2   3      164.54      164.31      2.80 o 
  -5   2   3      302.57      385.43      3.91 o 
  -4   2   3        0.41        2.47      0.67 o 
  -3   2   3      830.96      965.11      6.70 o 
  -2   2   3     3444.60     3255.99     21.63 o 
  -1   2   3     1536.90     1806.81     13.51 o 
   0   2   3        0.15        4.72      1.10 o 
   1   2   3     3853.45     3987.10     29.01 o 
   2   2   3      775.51      707.38      6.40 o 
   3   2   3      353.31      415.15      5.24 o 
   4   2   3       49.56       56.68      2.23 o 
   5   2   3      410.55      389.10      6.91 o 
   6   2   3      366.54      435.61     13.26 o 
  -8   3   3      249.72      228.80      3.93 o 
  -7   3   3      374.57      376.54      4.95 o 
  -6   3   3       67.58       90.02      2.06 o 
  -5   3   3      802.45      755.79      6.42 o 
  -4   3   3     3113.90     3085.32     20.68 o 
  -3   3   3      415.77      361.70      3.12 o 
  -2   3   3      469.73      640.07      7.23 o 
  -1   3   3       20.84        6.12      0.51 o 
   0   3   3     3459.49     3595.63     26.21 o 
   1   3   3      215.10      210.41      3.44 o 
   2   3   3      469.77      551.61      5.32 o 
   3   3   3     2245.79     2180.72     25.87 o 
   4   3   3      189.02      202.61      5.22 o 
   5   3   3      246.52      257.30      6.51 o 
   6   3   3      246.62      224.19      6.43 o 
  -8   4   3      117.78      120.56      3.21 o 
  -7   4   3       38.65       34.33      1.51 o 
  -6   4   3      344.79      311.74      4.16 o 
  -5   4   3     3848.17     3655.57     27.54 o 
  -4   4   3       17.11       14.04      0.61 o 
  -3   4   3      805.42     1028.33      7.77 o 
  -2   4   3     2455.52     2279.65     22.63 o 
  -1   4   3      546.85      777.26      5.94 o 
   0   4   3      296.66      350.10      3.57 o 
   1   4   3     1116.75     1262.93     10.21 o 
   2   4   3       13.27        6.44      0.55 o 
   3   4   3       42.83       58.06      3.56 o 
   4   4   3      250.82      261.41      4.98 o 
   5   4   3      214.68      205.30      5.81 o 
   6   4   3       35.88       40.36      5.99 o 
  -8   5   3       43.76       66.59      3.36 o 
  -7   5   3       48.81       49.37      1.74 o 
  -6   5   3     2679.28     2685.09     21.28 o 
  -5   5   3      626.11      621.34      5.72 o 
  -4   5   3     1111.24     1245.34      8.63 o 
  -3   5   3        2.89        2.95      0.46 o 
  -2   5   3       40.79      118.93      1.62 o 
  -1   5   3       55.14       56.91      1.03 o 
   0   5   3     1699.65     1876.44     14.88 o 
   1   5   3        5.65        4.97      0.76 o 
   2   5   3      491.00      545.11      6.16 o 
   3   5   3       94.07       85.20      2.55 o 
   4   5   3       42.11       50.61      2.17 o 
   5   5   3        0.37        1.61      1.30 o 
   6   5   3      316.41      302.84      7.80 o 
  -8   6   3       20.92       30.65      1.88 o 
  -7   6   3      489.06      512.43      7.03 o 
  -6   6   3      127.03      112.59      3.02 o 
  -5   6   3      926.32      954.86      7.95 o 
  -4   6   3      419.48      425.03      4.65 o 
  -3   6   3       38.25       86.98      1.41 o 
  -2   6   3      721.05      662.57      5.39 o 
  -1   6   3      743.35      990.89      7.45 o 
   0   6   3        7.46        6.15      0.41 o 
   1   6   3     1559.45     1637.51     12.92 o 
   2   6   3      202.23      200.74      3.23 o 
   3   6   3      542.40      577.57      6.78 o 
   4   6   3        4.36        5.46      1.92 o 
   5   6   3       31.56       26.22      2.42 o 
  -8   7   3        7.14        2.64      1.03 o 
  -7   7   3      103.46      104.46      2.92 o 
  -6   7   3      427.45      469.04      5.04 o 
  -5   7   3       25.62       31.54      2.42 o 
  -4   7   3      243.78      279.91      3.56 o 
  -3   7   3      798.72      704.62      5.81 o 
  -2   7   3     3404.22     3502.03     23.50 o 
  -1   7   3      599.32      560.96     10.24 o 
   0   7   3      646.64      767.57      6.07 o 
   1   7   3      182.19      194.22      3.08 o 
   2   7   3      381.09      407.42      5.17 o 
   3   7   3      136.61      142.98      2.89 o 
   4   7   3       46.00       50.16      4.40 o 
   5   7   3       50.87       52.54      5.26 o 
  -8   8   3       27.00       39.19      2.18 o 
  -7   8   3      449.67      439.01      6.54 o 
  -6   8   3      429.69      411.27      5.22 o 
  -5   8   3       64.52       83.05      1.78 o 
  -4   8   3     1303.51     1203.89     10.44 o 
  -3   8   3     1332.33     1480.94     12.14 o 
  -2   8   3      588.18      579.10      4.98 o 
  -1   8   3      531.06      659.07      5.47 o 
   0   8   3      348.37      323.22      3.61 o 
   1   8   3      372.82      459.37      5.49 o 
   2   8   3      820.09      770.89      8.29 o 
   3   8   3     1124.66     1160.89     13.73 o 
   4   8   3        4.43        3.85      1.36 o 
   5   8   3      200.49      176.28      5.76 o 
  -8   9   3      739.52      759.13      9.90 o 
  -7   9   3        3.18        3.75      1.14 o 
  -6   9   3      377.59      373.99      4.99 o 
  -5   9   3       50.59       50.58      1.56 o 
  -4   9   3      109.58       69.26      1.70 o 
  -3   9   3     1385.90     1288.45     10.90 o 
  -2   9   3     2675.31     2653.61     18.33 o 
  -1   9   3       15.85       17.11      1.00 o 
   0   9   3      822.71      939.41      8.21 o 
   1   9   3       95.49       92.42      2.13 o 
   2   9   3       27.01       48.99      1.66 o 
   3   9   3      287.44      279.46      5.30 o 
   4   9   3      744.84      724.24     12.83 o 
   5   9   3       46.11       54.99      3.40 o 
  -7  10   3      459.67      426.70      5.81 o 
  -6  10   3       50.57       53.40      1.83 o 
  -5  10   3       76.48       85.02      2.40 o 
  -4  10   3      279.65      277.38      3.73 o 
  -3  10   3      776.83      875.31      8.07 o 
  -2  10   3      443.39      435.33      4.54 o 
  -1  10   3      710.03      801.24      6.69 o 
   0  10   3      222.81      223.25      3.00 o 
   1  10   3       35.70       16.46      1.03 o 
   2  10   3        8.26        7.02      1.06 o 
   3  10   3     2087.07     2097.29     22.68 o 
   4  10   3       42.11       36.99      2.76 o 
   5  10   3      579.91      540.24     11.29 o 
  -7  11   3      180.76      207.51      3.92 o 
  -6  11   3      192.26      181.99      3.75 o 
  -5  11   3      595.07      564.84      7.27 o 
  -4  11   3      206.29      247.79      4.12 o 
  -3  11   3      251.82      232.71      3.30 o 
  -2  11   3     2204.91     2270.40     19.92 o 
  -1  11   3       65.09       51.14      1.38 o 
   0  11   3      380.58      423.17      4.68 o 
   1  11   3      132.88      128.30      2.65 o 
   2  11   3      240.45      269.08      5.11 o 
   3  11   3      124.58      144.70      6.03 o 
   4  11   3      609.40      564.08     11.18 o 
   5  11   3      196.56      238.45      7.10 o 
  -7  12   3      242.07      195.66      3.87 o 
  -6  12   3      283.58      285.00      4.66 o 
  -5  12   3       55.36       62.38      2.70 o 
  -4  12   3      668.80      642.29      7.76 o 
  -3  12   3     1418.41     1467.04     12.51 o 
  -2  12   3      236.36      244.08      3.36 o 
  -1  12   3      824.72      908.80      8.29 o 
   0  12   3      551.47      537.66      6.44 o 
   1  12   3      747.53      791.76     10.21 o 
   2  12   3      467.80      490.61      7.62 o 
   3  12   3      190.86      188.99      4.53 o 
   4  12   3      108.08      114.52      4.70 o 
  -7  13   3      109.67      119.43      3.07 o 
  -6  13   3      508.72      486.33      7.13 o 
  -5  13   3        7.86       10.96      1.21 o 
  -4  13   3      790.45      780.52      9.04 o 
  -3  13   3      418.68      424.47      5.75 o 
  -2  13   3      137.73      180.07      3.75 o 
  -1  13   3      539.63      504.04      6.25 o 
   0  13   3      370.56      400.03      4.71 o 
   1  13   3        6.17        6.22      1.06 o 
   2  13   3     1696.10     1751.95     21.26 o 
   3  13   3      117.47      125.94      3.76 o 
   4  13   3        4.01        4.33      1.33 o 
  -6  14   3        4.82        5.80      1.16 o 
  -5  14   3     1541.24     1494.77     15.73 o 
  -4  14   3       96.27      102.52      2.77 o 
  -3  14   3      526.58      529.54      6.78 o 
  -2  14   3       62.19       78.69      2.20 o 
  -1  14   3       41.62       57.23      2.51 o 
   0  14   3       29.21       38.04      2.27 o 
   1  14   3      877.88      846.90     11.08 o 
   2  14   3      137.75      155.44      4.94 o 
   3  14   3      176.12      153.39      4.23 o 
   4  14   3        2.35        2.93      1.24 o 
  -6  15   3      586.48      561.98      8.07 o 
  -5  15   3       82.39       77.55      2.64 o 
  -4  15   3     1089.20     1050.62     11.55 o 
  -3  15   3       36.33       45.81      2.20 o 
  -2  15   3       29.83       22.58      1.84 o 
  -1  15   3      426.39      417.13      5.76 o 
   0  15   3      724.48      765.06     25.33 o 
   1  15   3        6.82       11.19      1.36 o 
   2  15   3      462.99      456.62      7.68 o 
   3  15   3        0.25        1.04      1.09 o 
  -5  16   3      972.75      995.55     11.61 o 
  -4  16   3       23.31       25.04      2.43 o 
  -3  16   3       67.28       59.15      2.56 o 
  -2  16   3      189.76      208.00      4.62 o 
  -1  16   3      520.86      487.63      7.64 o 
   0  16   3        0.46        1.37      1.19 o 
   1  16   3     1097.62     1079.15     13.62 o 
   2  16   3       28.71       33.29      2.16 o 
   3  16   3        7.80       10.88      6.38 o 
  -5  17   3        0.51        1.16      1.01 o 
  -4  17   3      630.33      603.39      9.46 o 
  -3  17   3       74.52       76.05      2.95 o 
  -2  17   3       60.31       57.58      2.53 o 
  -1  17   3       36.06       41.44      2.77 o 
   0  17   3      387.79      388.85      9.57 o 
   1  17   3        0.23        2.17      1.41 o 
   2  17   3      369.11      325.05      6.48 o 
  -4  18   3      235.87      274.47      6.02 o 
  -3  18   3      291.46      241.84      5.45 o 
  -2  18   3       24.70       46.17      7.19 o 
  -1  18   3      566.32      555.48     10.93 o 
   0  18   3      266.80      302.80     11.22 o 
   1  18   3      128.75      125.34      4.84 o 
  -3  19   3        0.62       -0.21      0.99 o 
  -2  19   3      768.34      698.28     13.09 o 
  -1  19   3       12.58       13.58      3.13 o 
   0  19   3       21.84       12.58      3.13 o 
   1  19   3        0.05        3.12      1.76 o 
  -8   0   4      117.44      111.06      4.44 o 
  -6   0   4     1499.27     1492.73     16.34 o 
  -4   0   4     7413.77     7093.46    133.09 o 
  -2   0   4      813.67      556.34      7.97 o 
   0   0   4     2300.56     2365.68     22.24 o 
   2   0   4     2576.57     2664.42     46.41 o 
   4   0   4       55.80       45.24      3.79 o 
  -9   1   4      146.32      126.90      3.61 o 
  -8   1   4        4.62        5.40      1.36 o 
  -7   1   4       87.52       85.59      2.18 o 
  -6   1   4      126.36      120.53      2.12 o 
  -5   1   4     4921.94     4572.31     30.79 o 
  -4   1   4       96.10       82.75      1.54 o 
  -3   1   4     3364.18     3610.87     24.27 o 
  -2   1   4      254.31      254.84      2.42 o 
  -1   1   4       59.26       22.47      0.75 o 
   0   1   4      120.68      107.16      1.70 o 
   1   1   4     3378.57     3417.04     28.80 o 
   2   1   4       17.95       19.05      1.12 o 
   3   1   4      501.67      519.60      6.53 o 
   4   1   4       27.19       26.78      1.78 o 
   5   1   4      184.44      186.34      5.81 o 
  -8   2   4      101.70       98.66      3.14 o 
  -7   2   4      418.49      407.81      5.21 o 
  -6   2   4      465.94      448.19      5.26 o 
  -5   2   4        0.29        1.66      0.83 o 
  -4   2   4     1288.99     1304.31      9.87 o 
  -3   2   4     1933.43     1715.07     11.25 o 
  -2   2   4      918.51     1067.69      7.33 o 
  -1   2   4       63.53       50.50      1.73 o 
   0   2   4     8053.49     7774.14     59.44 o 
   1   2   4        9.11       13.74      1.54 o 
   2   2   4      106.97      144.30      2.78 o 
   3   2   4       57.94       55.29      2.25 o 
   4   2   4       60.35       49.03      2.29 o 
   5   2   4       19.64       22.71      2.42 o 
  -8   3   4       65.30       69.64      2.21 o 
  -7   3   4       65.63       79.04      2.29 o 
  -6   3   4      668.73      624.55      6.65 o 
  -5   3   4     1170.57     1201.38      9.47 o 
  -4   3   4      362.09      312.40      3.09 o 
  -3   3   4     1085.23     1198.49      8.28 o 
  -2   3   4      663.07      629.76      5.25 o 
  -1   3   4     1578.42     1810.55     12.71 o 
   0   3   4       35.79       27.22      1.24 o 
   1   3   4       28.62       53.19      1.56 o 
   2   3   4        9.14        9.54      0.88 o 
   3   3   4      805.08      845.84     10.91 o 
   4   3   4       76.42       74.61      2.79 o 
   5   3   4      465.84      466.83      9.81 o 
  -8   4   4     1215.13     1195.13     11.64 o 
  -7   4   4      146.82      159.62      3.82 o 
  -6   4   4      272.49      322.10      4.34 o 
  -5   4   4      117.85      117.97      2.06 o 
  -4   4   4       11.94        4.56      0.54 o 
  -3   4   4     1549.80     1457.19     11.94 o 
  -2   4   4     1403.73     1501.83     10.90 o 
  -1   4   4      179.12      161.71      2.03 o 
   0   4   4      636.17      740.35      7.28 o 
   1   4   4        0.44        0.51      0.43 o 
   2   4   4      105.42      116.15      3.02 o 
   3   4   4       29.07       35.75      1.93 o 
   4   4   4     1144.39     1230.76     20.12 o 
   5   4   4        9.56        8.77      1.87 o 
  -8   5   4       54.94       72.32      2.57 o 
  -7   5   4     1559.75     1522.59     13.64 o 
  -6   5   4      290.64      285.73      4.05 o 
  -5   5   4     1098.28      893.32      7.60 o 
  -4   5   4      185.09      194.52      3.12 o 
  -3   5   4      320.76      400.05      3.90 o 
  -2   5   4        0.73        0.69      0.68 o 
  -1   5   4     2864.28     2969.00     20.15 o 
   0   5   4       15.89       14.73      0.96 o 
   1   5   4      100.86      142.10      2.25 o 
   2   5   4       39.47       36.40      1.74 o 
   3   5   4      200.63      213.63      4.54 o 
   4   5   4        4.51        7.90      1.69 o 
   5   5   4      276.63      252.95      7.05 o 
  -8   6   4      524.13      489.17      8.71 o 
  -7   6   4      200.96      208.68      3.64 o 
  -6   6   4       11.76       17.71      1.61 o 
  -5   6   4       56.84       55.42      1.46 o 
  -4   6   4       33.98       67.54      1.91 o 
  -3   6   4      181.67      172.23      2.27 o 
  -2   6   4     3421.27     3429.71     23.22 o 
  -1   6   4      174.40      167.65      2.22 o 
   0   6   4      173.15      112.67      1.95 o 
   1   6   4      182.30      166.59      2.94 o 
   2   6   4      190.10      206.89      4.24 o 
   3   6   4       90.75       99.30      3.58 o 
   4   6   4      448.14      474.47     12.75 o 
   5   6   4        1.43        1.27      1.42 o 
  -8   7   4       37.44       42.85      2.16 o 
  -7   7   4      477.09      472.69      8.46 o 
  -6   7   4      182.18      173.37      2.93 o 
  -5   7   4       11.61        8.37      0.84 o 
  -4   7   4      959.44      935.88      8.59 o 
  -3   7   4      308.51      408.61      4.04 o 
  -2   7   4       34.60       31.03      1.03 o 
  -1   7   4     1621.09     1743.12     12.55 o 
   0   7   4      520.48      456.77      5.53 o 
   1   7   4      123.86      152.56      2.87 o 
   2   7   4       35.36       37.78      1.86 o 
   3   7   4      129.09      131.96      8.96 o 
   4   7   4        8.04       10.90      1.86 o 
   5   7   4       76.60       50.96      4.98 o 
  -8   8   4       35.48       19.93      1.68 o 
  -7   8   4      323.14      344.09      5.66 o 
  -6   8   4      732.91      759.50      7.18 o 
  -5   8   4      319.54      310.04      6.29 o 
  -4   8   4      517.52      569.01      6.01 o 
  -3   8   4     1086.85      954.55      8.62 o 
  -2   8   4      443.11      524.45      4.82 o 
  -1   8   4      261.66      293.40      3.69 o 
   0   8   4       38.02       18.90      1.07 o 
   1   8   4      501.53      501.05      6.15 o 
   2   8   4      727.91      743.09     10.59 o 
   3   8   4      289.78      270.83      7.99 o 
   4   8   4      189.05      176.43      5.71 o 
  -8   9   4        0.61        2.94      1.10 o 
  -7   9   4      255.48      234.40      4.08 o 
  -6   9   4        1.93        2.31      0.76 o 
  -5   9   4     1455.12     1473.14     14.38 o 
  -4   9   4      115.06      117.28      2.34 o 
  -3   9   4       64.83      102.57      2.07 o 
  -2   9   4      242.30      227.09      2.78 o 
  -1   9   4      239.46      306.73      3.72 o 
   0   9   4        3.30        4.10      1.70 o 
   1   9   4      957.29      992.67     10.30 o 
   2   9   4      178.65      173.23      4.00 o 
   3   9   4      215.16      200.39      5.87 o 
   4   9   4        4.46        2.78      1.44 o 
  -7  10   4       68.03       91.89      2.56 o 
  -6  10   4      880.30      894.73      9.13 o 
  -5  10   4      320.25      326.76      4.44 o 
  -4  10   4     2260.63     2204.98     17.84 o 
  -3  10   4       25.59       25.77      1.62 o 
  -2  10   4      184.05      242.39      2.96 o 
  -1  10   4        4.38        5.81      0.90 o 
   0  10   4       31.06       50.94      1.71 o 
   1  10   4        9.81       10.39      2.30 o 
   2  10   4     1372.81     1389.10     16.37 o 
   3  10   4       19.67       18.32      2.14 o 
   4  10   4       23.77       14.68      2.18 o 
  -7  11   4      165.03      151.60      3.36 o 
  -6  11   4      129.27      131.18      3.22 o 
  -5  11   4     1748.69     1716.30     16.70 o 
  -4  11   4        3.10        7.16      0.80 o 
  -3  11   4      331.51      372.35      4.56 o 
  -2  11   4       97.24       98.06      2.35 o 
  -1  11   4      268.45      290.37      5.14 o 
   0  11   4      315.14      309.30      4.60 o 
   1  11   4     1285.02     1292.71     12.93 o 
   2  11   4      484.96      511.96      7.99 o 
   3  11   4      270.37      243.73      6.74 o 
   4  11   4        3.65        2.43      1.63 o 
  -7  12   4       71.24       83.03      3.26 o 
  -6  12   4      433.58      408.69      5.60 o 
  -5  12   4       44.96       44.15      1.93 o 
  -4  12   4      885.70      894.95     12.00 o 
  -3  12   4      492.63      469.13      7.58 o 
  -2  12   4      677.32      740.82      8.33 o 
  -1  12   4       47.33       40.75      2.05 o 
   0  12   4      744.46      779.20      8.73 o 
   1  12   4      406.83      391.84      6.57 o 
   2  12   4      555.48      543.95      8.46 o 
   3  12   4      523.62      569.99     11.38 o 
  -7  13   4      297.76      261.65      4.64 o 
  -6  13   4      291.84      287.84      5.24 o 
  -5  13   4      238.66      237.07      8.18 o 
  -4  13   4      704.14      708.75      8.51 o 
  -3  13   4      698.15      695.31      8.14 o 
  -2  13   4      216.99      205.58      3.73 o 
  -1  13   4     1211.64     1212.80     14.33 o 
   0  13   4      418.73      424.46      5.82 o 
   1  13   4      516.33      527.00      8.12 o 
   2  13   4       11.60       14.15      1.60 o 
   3  13   4      192.01      163.21      5.61 o 
  -6  14   4       63.52       40.27      2.12 o 
  -5  14   4        6.49        5.88      1.09 o 
  -4  14   4      110.11      104.37      2.83 o 
  -3  14   4       11.40       12.93      1.19 o 
  -2  14   4     1363.53     1378.94     13.76 o 
  -1  14   4        0.01        3.19      2.80 o 
   0  14   4      841.17      876.91     11.40 o 
   1  14   4        2.00        4.36      1.14 o 
   2  14   4      156.69      134.87      3.97 o 
   3  14   4       17.00       13.88      2.74 o 
  -6  15   4       33.08       33.29      2.01 o 
  -5  15   4       35.00       22.27      1.66 o 
  -4  15   4       20.75       18.78      1.72 o 
  -3  15   4      750.94      712.72     10.07 o 
  -2  15   4      165.29      178.97      3.63 o 
  -1  15   4      410.73      406.00      6.86 o 
   0  15   4      356.03      383.44      8.42 o 
   1  15   4       83.57       73.77      2.90 o 
   2  15   4        6.79        5.20      1.40 o 
  -5  16   4        5.18        6.21      1.50 o 
  -4  16   4        1.37        2.09      1.10 o 
  -3  16   4      159.09      175.96      4.44 o 
  -2  16   4      563.42      566.86     30.01 o 
  -1  16   4      338.05      391.84      8.52 o 
   0  16   4     1037.64     1075.78     19.09 o 
   1  16   4       18.37       30.11      2.09 o 
   2  16   4       19.55       10.08      2.01 o 
  -5  17   4      345.29      342.47      6.98 o 
  -4  17   4      193.15      236.75      5.51 o 
  -3  17   4      340.64      309.01      6.97 o 
  -2  17   4       14.26       22.04      2.56 o 
  -1  17   4      498.95      468.77      9.75 o 
   0  17   4      182.24      215.93      6.38 o 
   1  17   4       47.60       32.12      2.80 o 
  -4  18   4      463.79      442.60      8.05 o 
  -3  18   4      266.31      271.82      7.47 o 
  -2  18   4        9.19        3.98      2.28 o 
  -1  18   4       85.18       86.42      6.05 o 
   0  18   4      238.48      220.33      6.60 o 
  -2  19   4        1.79        0.84      1.87 o 
  -7   0   5      964.69      977.18     15.46 o 
  -5   0   5       10.53        4.09      1.27 o 
  -3   0   5      574.28      501.46      6.63 o 
  -1   0   5     4678.28     4449.62     52.36 o 
   1   0   5     1179.97     1210.10     17.01 o 
   3   0   5        2.56        8.37      2.41 o 
  -8   1   5      545.09      513.08      7.39 o 
  -7   1   5      181.08      190.27      3.37 o 
  -6   1   5        9.72        8.38      0.83 o 
  -5   1   5       19.46       21.03      0.97 o 
  -4   1   5      406.91      475.89      4.66 o 
  -3   1   5      690.32      689.54      5.95 o 
  -2   1   5     1589.81     1688.71     11.14 o 
  -1   1   5       42.32       40.48      2.25 o 
   0   1   5     1459.74     1520.88     14.30 o 
   1   1   5      787.00      715.54      8.03 o 
   2   1   5       94.52       89.93      2.41 o 
   3   1   5       21.03       19.53      1.65 o 
   4   1   5      650.41      660.81     12.32 o 
  -8   2   5       12.39       10.03      1.32 o 
  -7   2   5      879.89      847.34      8.72 o 
  -6   2   5      333.82      340.31      4.03 o 
  -5   2   5      237.87      289.75      3.50 o 
  -4   2   5      199.93      190.01      2.58 o 
  -3   2   5      207.67      302.90      3.02 o 
  -2   2   5      136.31      145.65      1.82 o 
  -1   2   5     1377.49     1422.91     15.76 o 
   0   2   5     2074.51     1964.08     17.80 o 
   1   2   5      171.61      224.13      5.79 o 
   2   2   5        0.69        1.84      1.00 o 
   3   2   5       85.11       79.94      2.87 o 
   4   2   5       70.33       80.16      3.11 o 
  -8   3   5       56.77       51.56      1.96 o 
  -7   3   5      799.08      823.53      8.60 o 
  -6   3   5      696.15      666.27      7.11 o 
  -5   3   5      194.29      178.97      2.63 o 
  -4   3   5     1376.85     1473.83     10.28 o 
  -3   3   5       64.37       56.60      1.18 o 
  -2   3   5      318.64      424.42      4.09 o 
  -1   3   5       69.65       75.20      1.62 o 
   0   3   5      200.09      244.53      3.81 o 
   1   3   5       17.97       12.74      1.03 o 
   2   3   5      781.43      778.16     10.39 o 
   3   3   5       10.84       11.39      1.48 o 
   4   3   5      101.91       91.89      3.38 o 
  -8   4   5       27.61       32.42      1.68 o 
  -7   4   5       19.68       22.40      1.36 o 
  -6   4   5      863.91      834.08      8.41 o 
  -5   4   5     2401.20     2344.77     15.59 o 
  -4   4   5      273.05      248.15      2.82 o 
  -3   4   5      906.71     1060.04      8.45 o 
  -2   4   5       68.16       70.78      1.41 o 
  -1   4   5       16.56       39.99      1.22 o 
   0   4   5      322.27      297.63      5.34 o 
   1   4   5      864.63      879.08     11.09 o 
   2   4   5      351.11      336.03      6.01 o 
   3   4   5      647.98      650.36      9.62 o 
   4   4   5       23.07       24.23      2.03 o 
  -8   5   5       71.56       45.88      1.93 o 
  -7   5   5      214.81      246.18      4.04 o 
  -6   5   5      754.05      770.21      7.98 o 
  -5   5   5      426.22      451.55      4.79 o 
  -4   5   5     2384.66     2413.38     19.30 o 
  -3   5   5      551.57      542.96      5.08 o 
  -2   5   5        2.51        6.16      1.27 o 
  -1   5   5       15.45       19.12      1.95 o 
   0   5   5      409.29      461.80      5.77 o 
   1   5   5       14.00       13.21      3.46 o 
   2   5   5     1435.67     1414.17     16.51 o 
   3   5   5       14.36       26.31      1.95 o 
   4   5   5       90.35       63.69      3.64 o 
  -8   6   5        0.13        1.43      0.87 o 
  -7   6   5      135.28      127.12      2.86 o 
  -6   6   5      668.31      669.45      6.60 o 
  -5   6   5     2039.25     2014.86     14.99 o 
  -4   6   5      507.95      503.01      4.97 o 
  -3   6   5     1782.47     1868.84     13.72 o 
  -2   6   5      419.49      424.75      4.76 o 
  -1   6   5       92.40       57.26      1.50 o 
   0   6   5      181.44      190.26      7.69 o 
   1   6   5     1037.19      988.87     12.45 o 
   2   6   5       47.35       60.60      5.42 o 
   3   6   5      484.73      491.84      8.11 o 
   4   6   5        2.60        2.81      2.35 o 
  -8   7   5      269.09      238.18      4.84 o 
  -7   7   5      269.26      278.26      4.41 o 
  -6   7   5      665.85      681.23      6.73 o 
  -5   7   5       45.84       48.93      1.48 o 
  -4   7   5     1195.94     1235.03     13.71 o 
  -3   7   5     1935.38     1911.83     14.07 o 
  -2   7   5      611.16      655.77      6.53 o 
  -1   7   5      256.60      250.91      3.40 o 
   0   7   5      136.31      163.67      3.10 o 
   1   7   5      355.25      331.51      5.86 o 
   2   7   5     1038.91     1052.28     18.43 o 
   3   7   5       35.85       38.16      2.87 o 
   4   7   5       37.84       23.51      2.61 o 
  -8   8   5        3.08        2.98      1.17 o 
  -7   8   5      206.15      176.81      3.47 o 
  -6   8   5      227.27      225.68      3.40 o 
  -5   8   5        1.21        3.94      1.05 o 
  -4   8   5       35.68       40.73      1.46 o 
  -3   8   5     3299.13     3334.22     23.13 o 
  -2   8   5        8.61        6.93      0.73 o 
  -1   8   5     1056.87     1115.17     11.21 o 
   0   8   5      310.63      305.73      4.56 o 
   1   8   5       90.30       81.61      2.77 o 
   2   8   5       10.80        8.15      1.32 o 
   3   8   5      286.72      247.44     13.88 o 
  -8   9   5     1120.22     1129.62     13.17 o 
  -7   9   5      163.91      178.12      3.56 o 
  -6   9   5      568.28      548.11      6.23 o 
  -5   9   5       25.83       25.12      1.30 o 
  -4   9   5      595.22      577.01      6.34 o 
  -3   9   5        2.01        3.87      0.83 o 
  -2   9   5     2050.17     2058.29     16.63 o 
  -1   9   5       20.34       21.56      1.26 o 
   0   9   5     1112.33     1178.05     11.98 o 
   1   9   5      140.87      129.37      3.54 o 
   2   9   5      112.46      105.22      3.36 o 
   3   9   5       17.87       11.26      2.07 o 
  -7  10   5      537.11      520.10      6.71 o 
  -6  10   5        0.03        2.67      1.31 o 
  -5  10   5        0.98        2.68      0.73 o 
  -4  10   5       14.60       16.56      2.16 o 
  -3  10   5      347.73      369.70      4.63 o 
  -2  10   5       80.17       81.56      2.22 o 
  -1  10   5     1989.03     1944.45     17.97 o 
   0  10   5       58.32       64.76      2.07 o 
   1  10   5        1.99        6.65      1.76 o 
   2  10   5       19.65       24.96      2.48 o 
   3  10   5      413.66      370.16      8.96 o 
  -7  11   5        1.60        0.45      0.83 o 
  -6  11   5      422.65      407.42      5.59 o 
  -5  11   5        0.06        1.19      0.71 o 
  -4  11   5        1.27        4.65      0.88 o 
  -3  11   5      535.18      538.65      6.81 o 
  -2  11   5     1538.32     1576.56     17.75 o 
  -1  11   5        4.91       12.26      1.61 o 
   0  11   5      505.65      525.27      6.83 o 
   1  11   5      353.22      364.61      6.50 o 
   2  11   5        9.80        5.18      1.61 o 
   3  11   5      372.67      459.04     10.33 o 
  -7  12   5      251.01      220.87      4.21 o 
  -6  12   5      220.59      234.15      4.12 o 
  -5  12   5       57.80       55.34      2.20 o 
  -4  12   5      264.17      299.59      4.35 o 
  -3  12   5      303.22      307.28      8.86 o 
  -2  12   5      358.17      384.40      6.53 o 
  -1  12   5      712.85      730.96      8.52 o 
   0  12   5      206.60      212.15      4.00 o 
   1  12   5      310.52      296.66      7.28 o 
   2  12   5        0.07        1.20      1.37 o 
  -6  13   5      272.49      252.28      4.95 o 
  -5  13   5      250.30      265.04      4.85 o 
  -4  13   5      757.17      790.70      9.31 o 
  -3  13   5      874.91      882.65     11.61 o 
  -2  13   5       53.29       63.21      2.53 o 
  -1  13   5        0.95        4.64      1.99 o 
   0  13   5      105.96       90.13      2.61 o 
   1  13   5      167.49      164.65      5.33 o 
   2  13   5      294.89      254.30      7.19 o 
  -6  14   5      135.60      142.14      3.72 o 
  -5  14   5     1538.98     1484.39     15.45 o 
  -4  14   5       39.60       53.35      2.53 o 
  -3  14   5       24.00       18.10      1.94 o 
  -2  14   5       33.43       32.65      1.99 o 
  -1  14   5       52.43       65.77      2.66 o 
   0  14   5       66.05       72.29      2.81 o 
   1  14   5      754.35      769.30     22.36 o 
  -5  15   5       74.48       97.23      3.54 o 
  -4  15   5     1003.41      995.69     13.20 o 
  -3  15   5        0.47        1.61      1.39 o 
  -2  15   5       11.84       17.80      1.66 o 
  -1  15   5      100.59      107.05      3.44 o 
   0  15   5      347.95      321.53      7.88 o 
   1  15   5        0.00        0.54      1.14 o 
  -5  16   5      683.42      702.55     10.81 o 
  -4  16   5      144.53      173.43      4.62 o 
  -3  16   5      127.30       95.91      4.24 o 
  -2  16   5      217.66      266.98      5.67 o 
  -1  16   5      214.15      199.55      6.18 o 
   0  16   5       32.02       31.17      2.73 o 
  -4  17   5      588.76      585.12     16.75 o 
  -3  17   5      591.59      689.50     13.37 o 
  -2  17   5      301.63      283.33     11.40 o 
  -1  17   5        3.53        4.45      1.61 o 
  -8   0   6       26.77       21.13      2.40 o 
  -6   0   6      585.27      563.41      8.17 o 
  -4   0   6     1560.70     1639.65     17.71 o 
  -2   0   6      171.75      127.19      3.92 o 
   0   0   6       28.95       32.20      2.16 o 
   2   0   6      398.69      391.30      8.32 o 
  -8   1   6        6.63        8.65      1.31 o 
  -7   1   6        0.90        1.79      0.74 o 
  -6   1   6      213.67      221.36      3.24 o 
  -5   1   6      801.98      801.40      7.22 o 
  -4   1   6        0.18        0.98      0.49 o 
  -3   1   6      422.61      492.19      4.85 o 
  -2   1   6     1013.10     1007.37     11.23 o 
  -1   1   6       24.26       16.74      1.49 o 
   0   1   6      126.69      126.30      2.88 o 
   1   1   6      464.30      451.69      6.22 o 
   2   1   6      174.97      168.18      4.28 o 
   3   1   6      381.51      373.63      8.80 o 
  -8   2   6      158.08      131.00      4.66 o 
  -7   2   6      133.67      113.65      2.69 o 
  -6   2   6      318.90      323.18      4.06 o 
  -5   2   6       69.28       72.22      1.73 o 
  -4   2   6      776.16      820.02      7.21 o 
  -3   2   6      755.88      729.00      6.47 o 
  -2   2   6       58.28       80.10      2.22 o 
  -1   2   6      213.44      190.62      3.52 o 
   0   2   6      413.98      423.11      5.81 o 
   1   2   6      547.88      523.53      6.86 o 
   2   2   6      113.05       99.12      3.31 o 
   3   2   6      229.11      276.87     11.35 o 
  -8   3   6      144.58      155.64      3.36 o 
  -7   3   6      403.02      377.05      5.24 o 
  -6   3   6      991.03      937.66      9.31 o 
  -5   3   6      196.05      213.74      3.06 o 
  -4   3   6      124.50      109.75      2.09 o 
  -3   3   6      625.76      689.62      6.20 o 
  -2   3   6      572.79      572.94      6.98 o 
  -1   3   6      744.55      767.14      8.67 o 
   0   3   6     1279.12     1268.83     12.84 o 
   1   3   6      142.57      139.94      3.75 o 
   2   3   6        0.68        0.79      0.96 o 
   3   3   6       90.06       75.59      3.95 o 
  -8   4   6      659.66      673.54      7.98 o 
  -7   4   6       32.08       31.78      1.60 o 
  -6   4   6      607.62      601.99      6.87 o 
  -5   4   6      606.27      610.54      6.01 o 
  -4   4   6        6.21       14.71      1.06 o 
  -3   4   6      329.76      314.64      3.65 o 
  -2   4   6     1635.32     1674.37     15.92 o 
  -1   4   6      570.83      556.56      6.91 o 
   0   4   6      839.16      872.03      9.66 o 
   1   4   6      100.10       99.53      9.25 o 
   2   4   6       59.09       44.93      2.66 o 
   3   4   6        0.34        0.32      1.12 o 
  -8   5   6        0.79        1.28      0.87 o 
  -7   5   6      928.41      939.01      9.74 o 
  -6   5   6      255.80      263.03      4.12 o 
  -5   5   6        5.42        6.18      0.75 o 
  -4   5   6       65.95       71.63      1.54 o 
  -3   5   6      654.68      714.03      7.21 o 
  -2   5   6      132.38      131.95      2.49 o 
  -1   5   6     2970.34     2886.56     25.51 o 
   0   5   6      104.57       97.52      3.57 o 
   1   5   6      251.09      247.69      5.23 o 
   2   5   6        6.83        7.42      1.38 o 
   3   5   6       55.97       40.57      2.52 o 
  -8   6   6      470.92      415.11      5.97 o 
  -7   6   6       20.23       23.35      1.49 o 
  -6   6   6       41.93       38.06      1.50 o 
  -5   6   6       88.42       89.76      2.03 o 
  -4   6   6      126.34      147.61      2.25 o 
  -3   6   6      160.37      145.03      2.67 o 
  -2   6   6     2434.20     2486.06     19.80 o 
  -1   6   6       93.79       90.85      2.89 o 
   0   6   6     1423.59     1434.43     16.75 o 
   1   6   6      277.52      285.79      5.71 o 
   2   6   6       37.76       27.82      2.30 o 
   3   6   6       38.25       48.77      2.75 o 
  -8   7   6        0.20        0.11      0.83 o 
  -7   7   6      637.74      652.31      7.67 o 
  -6   7   6      353.60      366.42      4.62 o 
  -5   7   6     1622.56     1610.99     12.72 o 
  -4   7   6      501.64      507.11      5.85 o 
  -3   7   6      188.28      210.26      3.33 o 
  -2   7   6      221.13      232.46      3.95 o 
  -1   7   6      367.92      343.82      6.06 o 
   0   7   6      608.27      607.84      8.98 o 
   1   7   6      588.34      586.18      9.01 o 
   2   7   6        4.53        7.90      1.42 o 
  -7   8   6      113.77      118.94      2.93 o 
  -6   8   6      431.99      427.52      5.13 o 
  -5   8   6      189.65      184.38      3.02 o 
  -4   8   6     1613.00     1675.55     14.42 o 
  -3   8   6      653.86      662.87      7.00 o 
  -2   8   6      110.84      128.64      2.91 o 
  -1   8   6       17.10       23.05      3.97 o 
   0   8   6      140.97      144.17      3.85 o 
   1   8   6      299.84      306.53      6.09 o 
   2   8   6      705.59      688.02     10.42 o 
  -7   9   6       31.20       20.22      1.32 o 
  -6   9   6      237.44      250.81      3.78 o 
  -5   9   6      619.41      628.65      7.13 o 
  -4   9   6        3.01        5.21      0.97 o 
  -3   9   6      950.37      944.96     11.93 o 
  -2   9   6       85.18       93.74      2.68 o 
  -1   9   6       32.81       33.13      2.25 o 
   0   9   6      186.37      196.80      4.61 o 
   1   9   6      399.36      394.21      7.11 o 
   2   9   6        6.11        5.62      1.77 o 
  -7  10   6        3.78        5.61      1.08 o 
  -6  10   6      275.70      262.11      3.93 o 
  -5  10   6       23.66       36.15      3.88 o 
  -4  10   6      615.61      629.83      7.99 o 
  -3  10   6       31.01       35.03      2.00 o 
  -2  10   6      155.73      167.73      3.46 o 
  -1  10   6       78.56       72.43      2.73 o 
   0  10   6        8.00       10.76      1.72 o 
   1  10   6       19.91       28.38      2.04 o 
   2  10   6     1798.16     1782.83     26.28 o 
  -7  11   6      276.44      282.32      4.83 o 
  -6  11   6        0.04        1.31      0.94 o 
  -5  11   6      746.29      748.03      8.19 o 
  -4  11   6       54.00       49.67      2.05 o 
  -3  11   6      234.87      223.37      7.12 o 
  -2  11   6       37.03       40.42      2.15 o 
  -1  11   6        6.14        7.71      1.09 o 
   0  11   6       21.24       23.72      1.97 o 
   1  11   6      201.15      170.62      5.73 o 
  -6  12   6      186.94      169.48      5.27 o 
  -5  12   6       41.64       44.23      1.87 o 
  -4  12   6      452.93      449.45      7.65 o 
  -3  12   6      503.59      536.27      8.49 o 
  -2  12   6      189.66      180.00      4.66 o 
  -1  12   6       71.82       78.49      2.53 o 
   0  12   6       24.80       12.05      1.54 o 
   1  12   6      354.25      427.72      9.67 o 
  -6  13   6       74.32       85.88      2.92 o 
  -5  13   6       43.32       29.33      1.79 o 
  -4  13   6       95.29       97.50      3.38 o 
  -3  13   6       56.65       43.12      2.35 o 
  -2  13   6       44.82       48.11      2.79 o 
  -1  13   6      840.96      867.08     11.90 o 
   0  13   6      106.31      128.14      4.38 o 
  -5  14   6       34.01       37.11      3.03 o 
  -4  14   6       58.53       82.49      3.20 o 
  -3  14   6       54.21       59.59      2.75 o 
  -2  14   6      481.78      461.26      7.91 o 
  -1  14   6        1.18        2.32      1.16 o 
   0  14   6      684.33      627.38     11.98 o 
  -4  15   6       29.67       37.04      3.40 o 
  -3  15   6      222.82      219.40      5.25 o 
  -2  15   6       16.73       18.72      1.86 o 
  -1  15   6     1164.72     1213.71     19.12 o 
  -3  16   6      171.29      202.12      5.13 o 
  -7   0   7      583.96      605.07      9.19 o 
  -5   0   7      153.19      178.15      4.09 o 
  -3   0   7      138.38      127.42      7.21 o 
  -1   0   7     2375.54     2366.50     31.11 o 
   1   0   7      298.17      244.82      8.97 o 
  -8   1   7      651.19      608.53      8.56 o 
  -7   1   7       10.98        9.88      1.11 o 
  -6   1   7      217.57      204.47      3.25 o 
  -5   1   7        9.93       11.96      0.92 o 
  -4   1   7      282.76      292.73      4.17 o 
  -3   1   7        3.49        3.80      0.88 o 
  -2   1   7      760.02      758.46      9.01 o 
  -1   1   7       71.15       71.24      2.32 o 
   0   1   7      904.28      834.37     10.31 o 
   1   1   7       31.68       42.26      2.34 o 
   2   1   7        3.91        4.07      1.67 o 
  -8   2   7      146.91      155.26      4.08 o 
  -7   2   7      585.40      575.11      7.01 o 
  -6   2   7      197.11      192.05      3.15 o 
  -5   2   7      281.57      287.10      3.82 o 
  -4   2   7        4.66        4.28      0.76 o 
  -3   2   7      691.63      683.43      8.34 o 
  -2   2   7      724.65      710.08      8.59 o 
  -1   2   7      601.64      588.03      7.61 o 
   0   2   7       33.68       32.73      1.75 o 
   1   2   7       64.38       56.27      2.66 o 
   2   2   7      151.42      165.76      4.64 o 
  -8   3   7      314.83      311.69      5.06 o 
  -7   3   7       68.55       62.20      2.13 o 
  -6   3   7      354.18      328.22      4.79 o 
  -5   3   7        7.14        9.93      0.98 o 
  -4   3   7      659.70      690.61      7.38 o 
  -3   3   7      215.97      210.67      4.00 o 
  -2   3   7       77.50       84.05      2.50 o 
  -1   3   7       17.26       17.45      2.57 o 
   0   3   7       49.33       42.19      2.29 o 
   1   3   7      304.97      327.60      7.82 o 
   2   3   7      673.21      636.45     10.16 o 
  -8   4   7      101.65      134.82      3.27 o 
  -7   4   7       30.81       23.23      1.49 o 
  -6   4   7        1.15        1.61      0.76 o 
  -5   4   7      261.78      246.02      3.52 o 
  -4   4   7       34.05       37.01      1.38 o 
  -3   4   7      514.55      528.11      8.74 o 
  -2   4   7      608.90      602.84      8.81 o 
  -1   4   7        2.71        3.62      0.92 o 
   0   4   7       54.86       48.81      2.43 o 
   1   4   7      649.04      620.93      9.72 o 
  -7   5   7        6.17        6.40      1.06 o 
  -6   5   7       15.06       10.81      1.11 o 
  -5   5   7      148.60      166.22      5.16 o 
  -4   5   7     1598.02     1634.43     13.92 o 
  -3   5   7        1.59        3.14      2.13 o 
  -2   5   7       39.79       46.79      1.94 o 
  -1   5   7       67.85       61.50      2.64 o 
   0   5   7       30.63       24.65      1.93 o 
   1   5   7       25.70       25.87      3.19 o 
  -7   6   7       13.22        9.42      1.18 o 
  -6   6   7       32.94       31.60      1.61 o 
  -5   6   7     1133.41     1137.17     10.84 o 
  -4   6   7      271.50      274.68      3.72 o 
  -3   6   7      206.19      207.63      4.00 o 
  -2   6   7        6.44        5.49      1.00 o 
  -1   6   7       19.77       26.20      2.90 o 
   0   6   7      267.95      280.08      5.86 o 
   1   6   7      191.81      192.60      4.97 o 
  -7   7   7        1.37        2.12      0.91 o 
  -6   7   7      607.69      624.24      6.68 o 
  -5   7   7      305.37      322.21      4.73 o 
  -4   7   7       12.43       13.11      1.12 o 
  -3   7   7      947.06      986.50     10.96 o 
  -2   7   7      220.19      218.19      4.91 o 
  -1   7   7        2.32        4.38      1.72 o 
   0   7   7      236.09      225.41      7.64 o 
   1   7   7      277.01      303.41      6.42 o 
  -7   8   7      322.60      301.24      4.95 o 
  -6   8   7       27.48       31.41      1.51 o 
  -5   8   7       67.66       57.70      2.00 o 
  -4   8   7       86.93      102.99      2.88 o 
  -3   8   7       48.99       47.72      2.36 o 
  -2   8   7      544.91      572.52      8.90 o 
  -1   8   7      598.13      587.73      9.86 o 
   0   8   7       46.10       48.73      2.58 o 
   1   8   7       92.98       75.77      3.21 o 
  -7   9   7       75.89       91.32      2.46 o 
  -6   9   7      475.79      509.74      6.38 o 
  -5   9   7        0.60        1.25      0.80 o 
  -4   9   7       22.68       15.82      1.40 o 
  -3   9   7        2.47        1.83      1.03 o 
  -2   9   7      849.35      846.34     11.67 o 
  -1   9   7       52.91       47.76      2.46 o 
   0   9   7      404.84      384.02      7.24 o 
  -6  10   7       33.73       35.75      1.80 o 
  -5  10   7       61.72       45.91      1.91 o 
  -4  10   7        8.53        7.22      1.29 o 
  -3  10   7      287.70      289.32      7.38 o 
  -2  10   7       97.55      113.04      3.62 o 
  -1  10   7      686.86      702.42     10.48 o 
   0  10   7       12.14       17.44      1.85 o 
  -6  11   7      320.27      314.11      5.06 o 
  -5  11   7      156.34      190.04      4.20 o 
  -4  11   7        1.69        8.56      1.44 o 
  -3  11   7       56.14       58.30      2.72 o 
  -2  11   7      614.15      600.41     11.85 o 
  -1  11   7       12.77       15.96      1.76 o 
   0  11   7      552.51      520.93      8.93 o 
  -5  12   7      271.93      253.51      5.79 o 
  -4  12   7       38.00       40.44      2.46 o 
  -3  12   7      264.90      253.83      5.70 o 
  -2  12   7       81.27       89.92      4.28 o 
  -1  12   7      212.48      177.66      4.74 o 
  -4  13   7      347.34      307.80      6.51 o 
  -3  13   7      337.19      380.56      7.29 o 
  -2  13   7      288.76      267.00      7.42 o 
  -6   0   8       50.13       31.39      2.07 o 
  -4   0   8      731.91      687.73     17.36 o 
  -2   0   8      441.02      436.49      9.34 o 
   0   0   8      157.36      131.52      4.93 o 
  -7   1   8        2.33        1.88      0.90 o 
  -6   1   8        6.08        6.52      1.02 o 
  -5   1   8      677.42      625.03      8.97 o 
  -4   1   8        3.53        5.92      1.11 o 
  -3   1   8     1005.74     1024.33     11.70 o 
  -2   1   8       60.12       58.62      2.34 o 
  -1   1   8        1.15        6.42      1.16 o 
   0   1   8        5.03        6.98      2.35 o 
  -7   2   8       76.21      102.20      2.78 o 
  -6   2   8       19.28       11.84      1.20 o 
  -5   2   8       37.55       43.02      2.09 o 
  -4   2   8      648.59      637.17      8.42 o 
  -3   2   8      166.03      163.55      3.78 o 
  -2   2   8       37.20       34.03      2.01 o 
  -1   2   8        2.01        3.52      1.09 o 
   0   2   8      316.33      282.38      7.51 o 
  -7   3   8      305.16      261.40      4.56 o 
  -6   3   8        1.03        2.52      1.02 o 
  -5   3   8      135.41      125.00      3.30 o 
  -4   3   8       28.90       37.90      2.08 o 
  -3   3   8      235.23      217.37      4.41 o 
  -2   3   8      148.57      148.66      3.61 o 
  -1   3   8      217.20      204.65      5.09 o 
   0   3   8       47.08       50.75      2.68 o 
  -7   4   8        8.31       11.50      1.29 o 
  -6   4   8      580.42      593.98      8.20 o 
  -5   4   8        9.29       12.61      1.37 o 
  -4   4   8      119.92      118.73      3.22 o 
  -3   4   8      104.28      105.76      3.03 o 
  -2   4   8      255.21      223.90      6.70 o 
  -1   4   8        7.44        7.31      1.42 o 
   0   4   8      417.10      394.44      7.58 o 
  -7   5   8      522.06      520.90      6.90 o 
  -6   5   8       10.49       14.47      1.50 o 
  -5   5   8      262.92      263.71      8.82 o 
  -4   5   8        5.78        6.64      1.18 o 
  -3   5   8       16.10       11.98      1.33 o 
  -2   5   8       13.89       14.52      1.70 o 
  -1   5   8      797.51      799.14     11.77 o 
   0   5   8       32.15       32.88      2.37 o 
  -6   6   8      729.46      741.67      9.63 o 
  -5   6   8      333.41      372.02      5.32 o 
  -4   6   8       61.05       85.14      2.74 o 
  -3   6   8       99.87      112.87      3.15 o 
  -2   6   8      342.57      309.85      7.06 o 
  -1   6   8       38.48       40.89      3.50 o 
  -6   7   8       86.91       95.54      3.08 o 
  -5   7   8       25.02       13.56      1.27 o 
  -4   7   8       24.30       28.88      3.15 o 
  -3   7   8       16.04       11.09      1.57 o 
  -2   7   8      242.92      244.80      5.70 o 
  -1   7   8      475.16      460.25      8.31 o 
  -6   8   8      148.39      122.01      3.10 o 
  -5   8   8       20.22       20.38      1.46 o 
  -4   8   8      414.85      391.59      9.38 o 
  -3   8   8       22.69       22.55      1.99 o 
  -2   8   8      195.03      156.83      4.66 o 
  -1   8   8       11.44       12.74      2.71 o 
  -5   9   8      102.64       75.88      2.44 o 
  -4   9   8        2.37        3.38      1.63 o 
  -3   9   8      317.47      302.23      8.17 o 
  -2   9   8        4.61        7.00      1.48 o 
  -4  10   8      540.08      531.08     11.48 o 
  -3  10   8       29.76       40.42      3.24 o 
  -5   0   9      262.76      245.69      7.55 o 
  -3   0   9        1.18        8.29      1.97 o 
  -5   1   9       14.36       15.35      1.57 o 
  -4   1   9      186.32      178.34      4.24 o 
  -3   1   9       37.30       42.72      2.24 o 
  -5   2   9      365.81      339.21      6.05 o 
  -4   2   9       94.94      118.92      3.48 o 
  -3   2   9        6.73        3.18      1.12 o 
  -5   3   9       73.44       86.67      3.01 o 
  -4   3   9      376.72      353.87      6.20 o 
  -3   3   9       19.49       26.37      1.90 o 
  -5   4   9       59.80       36.90      2.18 o 
  -4   4   9       67.46       85.76      3.02 o 
  -3   4   9      406.68      404.38      6.76 o 
  -4   5   9      443.29      401.66      6.72 o 
                                                 
